# Supplementary material for: 4,7-Diphenyl-2,9-bis­(trichloro­meth­yl)-1,10-phenanthroline
Source: Acta Crystallogr Sect E Struct Rep Online. 2009 Dec 4;66(Pt 1):o5. doi: 10.1107/S1600536809051071 (PMC2980224; doi:10.1107/S1600536809051071)
Supplement: Supplementary file 1 [file e-66-000o5-sup1.cif]

##############################################################################
###                                                                        ###
###        Electronic paper (Acta Crystallographica Section E)             ###
###                                                                        ###
##############################################################################
#                                                                            #
# This CIF contains the data in a paper accepted for publication in Acta     #
# Crystallographica Section E. It conforms to the requirements of Notes      #
# for Authors for Section E, and has been peer reviewed under the auspices   #
# of the IUCr Commission on Journals.                                        #
#                                                                            #
# Full details of the Crystallographic Information File format               #
# are given in the paper "The Crystallographic Information File (CIF):       #
# a New Standard Archive File for Crystallography" by S. R. Hall, F. H.      #
# Allen and I. D. Brown [Acta Cryst. (1991), A47, 655-685].                  #
#                                                                            #
# The current version of the core CIF dictionary is obtainable from          #
# ftp://ftp.iucr.org/pub/cif_core.dic. The current version number is 2.4.    #
#                                                                            #
# Software is freely available for graphical display of the structure(s) in  #
# this CIF.  For information consult the CIF home page http://www.iucr.org/  #
# cif/home.html                                                              #
#                                                                            #
# This file may be used for bona fide research purposes within the           #
# scientific community so long as proper attribution is given to the journal # 
# article from which it was obtained.                                        #
#                                                                            #
##############################################################################
                                             
data_I
_audit_creation_method     SHELXL-97
_chemical_name_systematic
;
4,7-Diphenyl-2,9-bis(trichloromethyl)-1,10-phenanthroline
;
_chemical_name_common     ?
_chemical_formula_moiety     'C26 H14 Cl6 N2'
_chemical_formula_sum     'C26 H14 Cl6 N2'
_chemical_formula_iupac     'C26 H14 Cl6 N2'
_chemical_formula_weight     567.09
_chemical_melting_point     ?
_symmetry_cell_setting     Monoclinic
_symmetry_space_group_name_H-M     'P 21/c'
_symmetry_space_group_name_Hall     '-P 2ybc'
loop_
    _symmetry_equiv_pos_as_xyz
    'x, y, z'
    '-x, y+1/2, -z+1/2'
    '-x, -y, -z'
    'x, -y-1/2, z-1/2'
_cell_length_a     11.253(2)
_cell_length_b     19.789(4)
_cell_length_c     11.299(2)
_cell_angle_alpha     90.00
_cell_angle_beta     106.544(3)
_cell_angle_gamma     90.00
_cell_volume     2411.9(8)
_cell_formula_units_Z     4
_cell_measurement_reflns_used     7807
_cell_measurement_theta_min     3.02
_cell_measurement_theta_max     27.47
_cell_measurement_temperature     133(2)
_exptl_crystal_description     'block'
_exptl_crystal_colour     'colourless'
_exptl_crystal_size_max     0.30
_exptl_crystal_size_mid     0.27
_exptl_crystal_size_min     0.20
_exptl_crystal_density_diffrn     1.562
_exptl_crystal_density_meas     ?
_exptl_crystal_density_method     'not measured'
_exptl_crystal_F_000     1144
_exptl_absorpt_coefficient_mu     0.732
_exptl_absorpt_correction_type     multi-scan
_exptl_absorpt_process_details     '(<i>ABSCOR</i>, Higashi, 1995)'
_exptl_absorpt_correction_T_min     0.8103
_exptl_absorpt_correction_T_max     0.8674
_exptl_special_details
;
;
_diffrn_ambient_temperature     133(2)
_diffrn_radiation_type     MoK\a
_diffrn_radiation_wavelength     0.71073
_diffrn_radiation_source     'Rotating Anode'
_diffrn_radiation_monochromator     graphite
_diffrn_measurement_device_type     'Rigaku SPIDER'
_diffrn_measurement_method     '\w scans'
_diffrn_detector_area_resol_mean     ?
_diffrn_reflns_number     19334
_diffrn_reflns_av_R_equivalents     0.0305
_diffrn_reflns_av_sigmaI/netI     0.0304
_diffrn_reflns_theta_min     3.05
_diffrn_reflns_theta_max     27.47
_diffrn_reflns_theta_full     27.47
_diffrn_measured_fraction_theta_max     0.984
_diffrn_measured_fraction_theta_full     0.984
_diffrn_reflns_limit_h_min     -14
_diffrn_reflns_limit_h_max     14
_diffrn_reflns_limit_k_min     -25
_diffrn_reflns_limit_k_max     25
_diffrn_reflns_limit_l_min     -11
_diffrn_reflns_limit_l_max     14
_diffrn_standards_number     0
_diffrn_standards_interval_count     0
_diffrn_standards_interval_time     0
_diffrn_standards_decay_%     0
_refine_special_details
;
Refinement of <i>F</i>^2^ against ALL reflections. The weighted <i>R</i>-factor
<i>wR</i> and goodness of fit <i>S</i> are based on <i>F</i>^2^, conventional
<i>R</i>-factors <i>R</i> are based on <i>F</i>, with <i>F</i> set to zero for
negative <i>F</i>^2^. The threshold expression of <i>F</i>^2^ >
\s(<i>F</i>^2^) is used only for calculating <i>R</i>-factors(gt) <i>etc</i>.
and is not relevant to the choice of reflections for refinement.
<i>R</i>-factors based on <i>F</i>^2^ are statistically about twice as large
as those based on <i>F</i>, and <i>R</i>- factors based on ALL data will be
even larger.
;
_reflns_number_total     5453
_reflns_number_gt     4573
_reflns_threshold_expression     'I>2\s(I)'
_refine_ls_structure_factor_coef     Fsqd
_refine_ls_matrix_type     full
_refine_ls_R_factor_all     0.0458
_refine_ls_R_factor_gt     0.0328
_refine_ls_wR_factor_gt     0.0736
_refine_ls_wR_factor_ref     0.0795
_refine_ls_goodness_of_fit_ref     0.997
_refine_ls_restrained_S_all     1.004
_refine_ls_number_reflns     5453
_refine_ls_number_parameters     335
_refine_ls_number_restraints     6
_refine_ls_hydrogen_treatment     constr
_refine_ls_weighting_scheme     calc
_refine_ls_weighting_details
         'calc w=1/[\s^2^(Fo^2^)+(0.0386P)^2^+0.8450P] where P=(Fo^2^+2Fc^2^)/3'
_atom_sites_solution_hydrogens     geom
_atom_sites_solution_primary     direct
_atom_sites_solution_secondary     difmap
_refine_ls_shift/su_max     0.001
_refine_ls_shift/su_mean     0.000
_refine_diff_density_max     0.346
_refine_diff_density_min     -0.309
_refine_ls_extinction_method     none
_refine_ls_extinction_coef     ?
loop_
    _atom_type_symbol
    _atom_type_description
    _atom_type_scat_dispersion_real
    _atom_type_scat_dispersion_imag
    _atom_type_scat_source
    'C' 'C' 0.0033 0.0016
                         'International Tables Vol C Tables 4.2.6.8 and 6.1.1.4'
    'H' 'H' 0.0000 0.0000
                         'International Tables Vol C Tables 4.2.6.8 and 6.1.1.4'
    'N' 'N' 0.0061 0.0033
                         'International Tables Vol C Tables 4.2.6.8 and 6.1.1.4'
    'Cl' 'Cl' 0.1484 0.1585
                         'International Tables Vol C Tables 4.2.6.8 and 6.1.1.4'
_computing_data_collection     'RAPID-AUTO (Rigaku 2004)'
_computing_cell_refinement     'RAPID-AUTO (Rigaku 2004)'
_computing_data_reduction     'RAPID-AUTO (Rigaku 2004)'
_computing_structure_solution     'SHELXS97 (Sheldrick, 2008)'
_computing_structure_refinement     'SHELXL97 (Sheldrick, 2008)'
_computing_molecular_graphics     'SHELXTL (Sheldrick, 2008)'
_computing_publication_material     'SHELXL97  (Sheldrick, 2008)'
loop_
    _atom_site_type_symbol
    _atom_site_label
    _atom_site_fract_x
    _atom_site_fract_y
    _atom_site_fract_z
    _atom_site_U_iso_or_equiv
    _atom_site_adp_type
    _atom_site_calc_flag
    _atom_site_refinement_flags
    _atom_site_occupancy
    _atom_site_disorder_assembly
    _atom_site_disorder_group
    Cl Cl1 0.77991(4) 0.20665(2) 0.26183(5) 0.03026(12) Uani d . 1 . .
    Cl Cl2 0.87385(4) 0.34261(2) 0.28505(4) 0.02826(11) Uani d . 1 . .
    Cl Cl3 0.70433(4) 0.29867(3) 0.05663(4) 0.03175(12) Uani d . 1 . .
    Cl Cl4 0.8632(9) 0.5763(2) 0.7849(9) 0.0382(18) Uani d PD 0.42(2) A 1
    Cl Cl5 0.9336(8) 0.4395(4) 0.8454(7) 0.0288(11) Uani d PD 0.42(2) A 1
    Cl Cl6 0.9431(4) 0.4847(7) 0.6140(4) 0.0361(12) Uani d PD 0.42(2) A 1
    Cl Cl4' 0.8577(6) 0.57471(16) 0.7930(5) 0.0220(7) Uani d PD 0.58(2) A 2
    Cl Cl5' 0.9403(6) 0.4374(3) 0.8367(6) 0.0398(12) Uani d PD 0.58(2) A 2
    Cl Cl6' 0.9246(6) 0.5098(5) 0.6005(4) 0.0377(11) Uani d PD 0.58(2) A 2
    N N1 0.65388(13) 0.35117(7) 0.36420(13) 0.0176(3) Uani d . 1 . .
    N N2 0.69870(13) 0.43350(7) 0.56595(13) 0.0189(3) Uani d . 1 . .
    C C1 0.63101(15) 0.31204(8) 0.26646(15) 0.0184(3) Uani d . 1 . .
    C C2 0.51453(16) 0.28295(9) 0.20857(16) 0.0206(4) Uani d . 1 . .
    H H2 0.5027 0.2567 0.1357 0.025 Uiso calc R 1 . .
    C C3 0.41832(15) 0.29307(8) 0.25905(16) 0.0187(3) Uani d . 1 . .
    C C4 0.44090(15) 0.33316(8) 0.36810(15) 0.0175(3) Uani d . 1 . .
    C C5 0.34884(15) 0.34379(8) 0.43131(15) 0.0186(3) Uani d . 1 . .
    H H5 0.2690 0.3243 0.3993 0.022 Uiso calc R 1 . .
    C C6 0.37361(15) 0.38123(9) 0.53598(15) 0.0189(3) Uani d . 1 . .
    H H6 0.3113 0.3867 0.5770 0.023 Uiso calc R 1 . .
    C C7 0.49177(15) 0.41274(8) 0.58584(15) 0.0177(3) Uani d . 1 . .
    C C8 0.52306(15) 0.44919(9) 0.69909(16) 0.0193(3) Uani d . 1 . .
    C C9 0.63987(16) 0.47611(10) 0.74061(16) 0.0237(4) Uani d . 1 . .
    H H9 0.6642 0.5002 0.8164 0.028 Uiso calc R 1 . .
    C C10 0.72327(16) 0.46772(9) 0.66991(16) 0.0212(4) Uani d . 1 A .
    C C11 0.58475(15) 0.40500(8) 0.52455(15) 0.0174(3) Uani d . 1 . .
    C C12 0.55943(15) 0.36274(8) 0.41452(15) 0.0167(3) Uani d . 1 . .
    C C13 0.74181(16) 0.29291(9) 0.22063(16) 0.0200(4) Uani d . 1 . .
    C C14 0.85598(15) 0.49422(8) 0.72133(13) 0.0259(4) Uani d D 1 . .
    C C15 0.29361(15) 0.26235(8) 0.20141(16) 0.0185(3) Uani d . 1 . .
    C C16 0.22094(17) 0.28428(9) 0.08735(16) 0.0244(4) Uani d . 1 . .
    H H16 0.2510 0.3187 0.0447 0.029 Uiso calc R 1 . .
    C C17 0.10426(18) 0.25642(11) 0.03459(19) 0.0320(5) Uani d . 1 . .
    H H17 0.0548 0.2721 -0.0433 0.038 Uiso calc R 1 . .
    C C18 0.06033(18) 0.20584(11) 0.09570(19) 0.0324(5) Uani d . 1 . .
    H H18 -0.0195 0.1869 0.0602 0.039 Uiso calc R 1 . .
    C C19 0.13328(19) 0.18308(10) 0.20874(18) 0.0308(4) Uani d . 1 . .
    H H19 0.1039 0.1479 0.2504 0.037 Uiso calc R 1 . .
    C C20 0.24910(18) 0.21126(9) 0.26165(17) 0.0259(4) Uani d . 1 . .
    H H20 0.2983 0.1955 0.3396 0.031 Uiso calc R 1 . .
    C C21 0.43708(15) 0.45433(9) 0.77745(15) 0.0186(3) Uani d . 1 . .
    C C22 0.32389(16) 0.48808(9) 0.73897(16) 0.0218(4) Uani d . 1 . .
    H H22 0.2988 0.5088 0.6599 0.026 Uiso calc R 1 . .
    C C23 0.24798(16) 0.49136(10) 0.81640(17) 0.0252(4) Uani d . 1 . .
    H H23 0.1713 0.5149 0.7906 0.030 Uiso calc R 1 . .
    C C24 0.28335(17) 0.46052(10) 0.93113(17) 0.0253(4) Uani d . 1 . .
    H H24 0.2296 0.4616 0.9825 0.030 Uiso calc R 1 . .
    C C25 0.39631(18) 0.42821(10) 0.97102(17) 0.0252(4) Uani d . 1 . .
    H H25 0.4212 0.4079 1.0505 0.030 Uiso calc R 1 . .
    C C26 0.47359(16) 0.42539(9) 0.89462(16) 0.0217(4) Uani d . 1 . .
    H H26 0.5518 0.4036 0.9225 0.026 Uiso calc R 1 . .
loop_
    _atom_site_aniso_label
    _atom_site_aniso_U_11
    _atom_site_aniso_U_22
    _atom_site_aniso_U_33
    _atom_site_aniso_U_12
    _atom_site_aniso_U_13
    _atom_site_aniso_U_23
    Cl1 0.0312(2) 0.0216(2) 0.0385(3) 0.00736(18) 0.0109(2) 0.00183(19)
    Cl2 0.0198(2) 0.0314(2) 0.0348(3) -0.00346(18) 0.00969(19) -0.00712(19)
    Cl3 0.0298(2) 0.0472(3) 0.0188(2) 0.0067(2) 0.00781(19) 0.0009(2)
    Cl4 0.027(2) 0.030(2) 0.051(4) -0.0075(14) 0.000(2) 0.0095(16)
    Cl5 0.020(2) 0.0270(18) 0.032(2) 0.0059(11) -0.0049(14) -0.0020(12)
    Cl6 0.0212(9) 0.063(3) 0.0263(9) -0.0124(12) 0.0111(8) -0.0113(14)
    Cl4' 0.0240(12) 0.0194(11) 0.0206(12) -0.0074(9) 0.0027(9) -0.0040(9)
    Cl5' 0.0176(11) 0.0264(13) 0.071(3) -0.0007(9) 0.0053(12) -0.0114(12)
    Cl6' 0.0262(11) 0.065(2) 0.0277(8) -0.0212(14) 0.0167(8) -0.0187(10)
    N1 0.0180(7) 0.0173(7) 0.0173(7) 0.0013(5) 0.0048(6) -0.0003(6)
    N2 0.0165(7) 0.0230(7) 0.0166(7) -0.0031(6) 0.0037(6) -0.0025(6)
    C1 0.0188(8) 0.0182(8) 0.0181(9) 0.0007(6) 0.0050(7) 0.0005(7)
    C2 0.0217(9) 0.0206(8) 0.0187(9) 0.0002(7) 0.0043(7) -0.0026(7)
    C3 0.0179(8) 0.0157(8) 0.0205(9) -0.0004(6) 0.0024(7) 0.0008(7)
    C4 0.0190(8) 0.0157(8) 0.0167(8) 0.0008(6) 0.0034(7) 0.0013(6)
    C5 0.0158(8) 0.0186(8) 0.0201(9) -0.0020(6) 0.0029(7) 0.0012(7)
    C6 0.0174(8) 0.0209(8) 0.0185(9) 0.0005(6) 0.0054(7) 0.0018(7)
    C7 0.0171(8) 0.0185(8) 0.0171(9) 0.0002(6) 0.0040(7) 0.0013(6)
    C8 0.0180(8) 0.0204(8) 0.0195(9) -0.0003(7) 0.0052(7) 0.0003(7)
    C9 0.0212(9) 0.0317(10) 0.0178(9) -0.0057(7) 0.0051(7) -0.0079(7)
    C10 0.0160(8) 0.0276(9) 0.0193(9) -0.0058(7) 0.0041(7) -0.0031(7)
    C11 0.0172(8) 0.0181(8) 0.0162(8) -0.0008(6) 0.0037(6) 0.0014(6)
    C12 0.0179(8) 0.0159(8) 0.0154(8) 0.0007(6) 0.0031(6) 0.0025(6)
    C13 0.0199(8) 0.0210(8) 0.0177(9) 0.0010(7) 0.0032(7) -0.0014(7)
    C14 0.0199(9) 0.0382(11) 0.0210(10) -0.0082(8) 0.0079(7) -0.0083(8)
    C15 0.0175(8) 0.0175(8) 0.0208(9) -0.0016(6) 0.0059(7) -0.0049(7)
    C16 0.0245(9) 0.0252(9) 0.0218(9) -0.0037(7) 0.0038(7) -0.0008(7)
    C17 0.0262(10) 0.0381(11) 0.0262(11) -0.0041(8) -0.0017(8) -0.0020(8)
    C18 0.0225(10) 0.0388(12) 0.0356(12) -0.0122(8) 0.0076(8) -0.0113(9)
    C19 0.0346(11) 0.0278(10) 0.0339(11) -0.0129(8) 0.0161(9) -0.0035(8)
    C20 0.0284(10) 0.0243(9) 0.0235(10) -0.0031(7) 0.0048(8) 0.0009(7)
    C21 0.0185(8) 0.0207(8) 0.0173(9) -0.0043(6) 0.0063(7) -0.0039(7)
    C22 0.0191(9) 0.0255(9) 0.0198(9) -0.0026(7) 0.0040(7) 0.0006(7)
    C23 0.0168(8) 0.0292(10) 0.0297(10) -0.0009(7) 0.0067(7) -0.0046(8)
    C24 0.0232(9) 0.0341(10) 0.0223(10) -0.0089(8) 0.0123(7) -0.0079(8)
    C25 0.0302(10) 0.0291(10) 0.0161(9) -0.0082(8) 0.0063(7) -0.0007(7)
    C26 0.0199(8) 0.0230(9) 0.0210(9) -0.0005(7) 0.0040(7) 0.0002(7)
_geom_special_details
;
All e.s.d.'s (except the e.s.d. in the dihedral angle between two l.s. planes)
are estimated using the full covariance matrix. The cell e.s.d.'s are taken
into account individually in the estimation of e.s.d.'s in distances, angles
and torsion angles; correlations between e.s.d.'s in cell parameters are only
used when they are defined by crystal symmetry. An approximate (isotropic)
treatment of cell e.s.d.'s is used for estimating e.s.d.'s involving l.s.
planes.
;
loop_
    _geom_bond_atom_site_label_1
    _geom_bond_atom_site_label_2
    _geom_bond_site_symmetry_2
    _geom_bond_distance
    _geom_bond_publ_flag
    Cl1 C13 . 1.7890(18) ?
    Cl2 C13 . 1.7575(18) ?
    Cl3 C13 . 1.7831(18) ?
    Cl4 C14 . 1.769(3) ?
    Cl5 C14 . 1.791(3) ?
    Cl6 C14 . 1.773(3) ?
    Cl4' C14 . 1.784(2) ?
    Cl5' C14 . 1.777(2) ?
    Cl6' C14 . 1.777(2) ?
    N1 C1 . 1.313(2) ?
    N1 C12 . 1.360(2) ?
    N2 C10 . 1.315(2) ?
    N2 C11 . 1.356(2) ?
    C1 C2 . 1.410(2) ?
    C1 C13 . 1.528(2) ?
    C2 C3 . 1.375(2) ?
    C2 H2 . 0.9500 ?
    C3 C4 . 1.426(2) ?
    C3 C15 . 1.498(2) ?
    C4 C12 . 1.414(2) ?
    C4 C5 . 1.431(2) ?
    C5 C6 . 1.356(2) ?
    C5 H5 . 0.9500 ?
    C6 C7 . 1.431(2) ?
    C6 H6 . 0.9500 ?
    C7 C11 . 1.418(2) ?
    C7 C8 . 1.423(2) ?
    C8 C9 . 1.371(2) ?
    C8 C21 . 1.489(2) ?
    C9 C10 . 1.405(2) ?
    C9 H9 . 0.9500 ?
    C10 C14 . 1.533(2) ?
    C11 C12 . 1.458(2) ?
    C15 C16 . 1.385(2) ?
    C15 C20 . 1.389(2) ?
    C16 C17 . 1.392(3) ?
    C16 H16 . 0.9500 ?
    C17 C18 . 1.385(3) ?
    C17 H17 . 0.9500 ?
    C18 C19 . 1.382(3) ?
    C18 H18 . 0.9500 ?
    C19 C20 . 1.387(3) ?
    C19 H19 . 0.9500 ?
    C20 H20 . 0.9500 ?
    C21 C26 . 1.393(2) ?
    C21 C22 . 1.394(2) ?
    C22 C23 . 1.388(2) ?
    C22 H22 . 0.9500 ?
    C23 C24 . 1.385(3) ?
    C23 H23 . 0.9500 ?
    C24 C25 . 1.379(3) ?
    C24 H24 . 0.9500 ?
    C25 C26 . 1.390(2) ?
    C25 H25 . 0.9500 ?
    C26 H26 . 0.9500 ?
loop_
    _geom_angle_atom_site_label_1
    _geom_angle_atom_site_label_2
    _geom_angle_atom_site_label_3
    _geom_angle_site_symmetry_1
    _geom_angle_site_symmetry_3
    _geom_angle
    _geom_angle_publ_flag
    C1 N1 C12 . . 117.49(14) ?
    C10 N2 C11 . . 117.37(14) ?
    N1 C1 C2 . . 124.37(15) ?
    N1 C1 C13 . . 116.60(14) ?
    C2 C1 C13 . . 118.83(15) ?
    C3 C2 C1 . . 119.08(16) ?
    C3 C2 H2 . . 120.5 ?
    C1 C2 H2 . . 120.5 ?
    C2 C3 C4 . . 118.16(15) ?
    C2 C3 C15 . . 120.78(15) ?
    C4 C3 C15 . . 121.07(15) ?
    C12 C4 C3 . . 117.91(15) ?
    C12 C4 C5 . . 119.64(15) ?
    C3 C4 C5 . . 122.45(15) ?
    C6 C5 C4 . . 121.15(15) ?
    C6 C5 H5 . . 119.4 ?
    C4 C5 H5 . . 119.4 ?
    C5 C6 C7 . . 121.25(16) ?
    C5 C6 H6 . . 119.4 ?
    C7 C6 H6 . . 119.4 ?
    C11 C7 C8 . . 117.76(15) ?
    C11 C7 C6 . . 119.54(15) ?
    C8 C7 C6 . . 122.62(15) ?
    C9 C8 C7 . . 118.18(15) ?
    C9 C8 C21 . . 119.46(15) ?
    C7 C8 C21 . . 122.20(15) ?
    C8 C9 C10 . . 119.34(16) ?
    C8 C9 H9 . . 120.3 ?
    C10 C9 H9 . . 120.3 ?
    N2 C10 C9 . . 124.34(16) ?
    N2 C10 C14 . . 116.68(14) ?
    C9 C10 C14 . . 118.73(14) ?
    N2 C11 C7 . . 122.92(15) ?
    N2 C11 C12 . . 117.95(14) ?
    C7 C11 C12 . . 119.10(15) ?
    N1 C12 C4 . . 122.85(15) ?
    N1 C12 C11 . . 117.83(14) ?
    C4 C12 C11 . . 119.25(15) ?
    C1 C13 Cl2 . . 113.35(12) ?
    C1 C13 Cl3 . . 111.23(12) ?
    Cl2 C13 Cl3 . . 108.45(9) ?
    C1 C13 Cl1 . . 107.85(12) ?
    Cl2 C13 Cl1 . . 108.33(9) ?
    Cl3 C13 Cl1 . . 107.44(9) ?
    C10 C14 Cl4 . . 113.3(4) ?
    C10 C14 Cl6 . . 111.90(18) ?
    Cl4 C14 Cl6 . . 113.9(4) ?
    C10 C14 Cl6' . . 110.97(16) ?
    C10 C14 Cl5' . . 108.7(2) ?
    Cl6' C14 Cl5' . . 114.5(4) ?
    C10 C14 Cl4' . . 111.2(2) ?
    Cl6' C14 Cl4' . . 104.1(3) ?
    Cl5' C14 Cl4' . . 107.3(3) ?
    C10 C14 Cl5 . . 107.2(3) ?
    Cl4 C14 Cl5 . . 106.4(4) ?
    Cl6 C14 Cl5 . . 103.3(5) ?
    C16 C15 C20 . . 118.96(16) ?
    C16 C15 C3 . . 120.62(15) ?
    C20 C15 C3 . . 120.42(16) ?
    C15 C16 C17 . . 120.63(17) ?
    C15 C16 H16 . . 119.7 ?
    C17 C16 H16 . . 119.7 ?
    C18 C17 C16 . . 120.00(19) ?
    C18 C17 H17 . . 120.0 ?
    C16 C17 H17 . . 120.0 ?
    C19 C18 C17 . . 119.60(18) ?
    C19 C18 H18 . . 120.2 ?
    C17 C18 H18 . . 120.2 ?
    C18 C19 C20 . . 120.34(18) ?
    C18 C19 H19 . . 119.8 ?
    C20 C19 H19 . . 119.8 ?
    C19 C20 C15 . . 120.47(18) ?
    C19 C20 H20 . . 119.8 ?
    C15 C20 H20 . . 119.8 ?
    C26 C21 C22 . . 119.32(16) ?
    C26 C21 C8 . . 118.11(15) ?
    C22 C21 C8 . . 122.55(15) ?
    C23 C22 C21 . . 119.86(16) ?
    C23 C22 H22 . . 120.1 ?
    C21 C22 H22 . . 120.1 ?
    C24 C23 C22 . . 120.34(17) ?
    C24 C23 H23 . . 119.8 ?
    C22 C23 H23 . . 119.8 ?
    C25 C24 C23 . . 120.19(16) ?
    C25 C24 H24 . . 119.9 ?
    C23 C24 H24 . . 119.9 ?
    C24 C25 C26 . . 119.82(17) ?
    C24 C25 H25 . . 120.1 ?
    C26 C25 H25 . . 120.1 ?
    C25 C26 C21 . . 120.42(17) ?
    C25 C26 H26 . . 119.8 ?
    C21 C26 H26 . . 119.8 ?
loop_
    _geom_torsion_atom_site_label_1
    _geom_torsion_atom_site_label_2
    _geom_torsion_atom_site_label_3
    _geom_torsion_atom_site_label_4
    _geom_torsion_site_symmetry_1
    _geom_torsion_site_symmetry_2
    _geom_torsion_site_symmetry_3
    _geom_torsion_site_symmetry_4
    _geom_torsion
    _geom_torsion_publ_flag
    C12 N1 C1 C2 . . . . 1.9(2) ?
    C12 N1 C1 C13 . . . . -172.95(14) ?
    N1 C1 C2 C3 . . . . -3.0(3) ?
    C13 C1 C2 C3 . . . . 171.78(15) ?
    C1 C2 C3 C4 . . . . 0.4(2) ?
    C1 C2 C3 C15 . . . . -179.20(15) ?
    C2 C3 C4 C12 . . . . 2.9(2) ?
    C15 C3 C4 C12 . . . . -177.55(15) ?
    C2 C3 C4 C5 . . . . -176.69(16) ?
    C15 C3 C4 C5 . . . . 2.9(2) ?
    C12 C4 C5 C6 . . . . -0.7(2) ?
    C3 C4 C5 C6 . . . . 178.88(16) ?
    C4 C5 C6 C7 . . . . 1.3(3) ?
    C5 C6 C7 C11 . . . . 0.3(2) ?
    C5 C6 C7 C8 . . . . -176.41(16) ?
    C11 C7 C8 C9 . . . . 1.7(2) ?
    C6 C7 C8 C9 . . . . 178.40(17) ?
    C11 C7 C8 C21 . . . . -173.61(15) ?
    C6 C7 C8 C21 . . . . 3.1(3) ?
    C7 C8 C9 C10 . . . . 0.9(3) ?
    C21 C8 C9 C10 . . . . 176.27(17) ?
    C11 N2 C10 C9 . . . . 0.5(3) ?
    C11 N2 C10 C14 . . . . 174.73(14) ?
    C8 C9 C10 N2 . . . . -2.1(3) ?
    C8 C9 C10 C14 . . . . -176.22(16) ?
    C10 N2 C11 C7 . . . . 2.3(2) ?
    C10 N2 C11 C12 . . . . -175.49(15) ?
    C8 C7 C11 N2 . . . . -3.4(2) ?
    C6 C7 C11 N2 . . . . 179.78(15) ?
    C8 C7 C11 C12 . . . . 174.39(15) ?
    C6 C7 C11 C12 . . . . -2.5(2) ?
    C1 N1 C12 C4 . . . . 1.7(2) ?
    C1 N1 C12 C11 . . . . 178.76(15) ?
    C3 C4 C12 N1 . . . . -4.1(2) ?
    C5 C4 C12 N1 . . . . 175.48(15) ?
    C3 C4 C12 C11 . . . . 178.89(15) ?
    C5 C4 C12 C11 . . . . -1.5(2) ?
    N2 C11 C12 N1 . . . . 3.8(2) ?
    C7 C11 C12 N1 . . . . -174.08(15) ?
    N2 C11 C12 C4 . . . . -179.07(15) ?
    C7 C11 C12 C4 . . . . 3.1(2) ?
    N1 C1 C13 Cl2 . . . . -14.1(2) ?
    C2 C1 C13 Cl2 . . . . 170.74(13) ?
    N1 C1 C13 Cl3 . . . . -136.63(14) ?
    C2 C1 C13 Cl3 . . . . 48.23(19) ?
    N1 C1 C13 Cl1 . . . . 105.80(15) ?
    C2 C1 C13 Cl1 . . . . -69.34(18) ?
    N2 C10 C14 Cl4 . . . . 140.4(4) ?
    C9 C10 C14 Cl4 . . . . -45.1(4) ?
    N2 C10 C14 Cl6 . . . . 9.9(5) ?
    C9 C10 C14 Cl6 . . . . -175.5(5) ?
    N2 C10 C14 Cl6' . . . . 28.8(4) ?
    C9 C10 C14 Cl6' . . . . -156.6(4) ?
    N2 C10 C14 Cl5' . . . . -98.0(3) ?
    C9 C10 C14 Cl5' . . . . 76.6(4) ?
    N2 C10 C14 Cl4' . . . . 144.1(3) ?
    C9 C10 C14 Cl4' . . . . -41.3(3) ?
    N2 C10 C14 Cl5 . . . . -102.6(4) ?
    C9 C10 C14 Cl5 . . . . 71.9(4) ?
    C2 C3 C15 C16 . . . . -68.2(2) ?
    C4 C3 C15 C16 . . . . 112.29(19) ?
    C2 C3 C15 C20 . . . . 111.8(2) ?
    C4 C3 C15 C20 . . . . -67.8(2) ?
    C20 C15 C16 C17 . . . . 1.0(3) ?
    C3 C15 C16 C17 . . . . -179.04(17) ?
    C15 C16 C17 C18 . . . . -0.6(3) ?
    C16 C17 C18 C19 . . . . -0.4(3) ?
    C17 C18 C19 C20 . . . . 0.9(3) ?
    C18 C19 C20 C15 . . . . -0.4(3) ?
    C16 C15 C20 C19 . . . . -0.5(3) ?
    C3 C15 C20 C19 . . . . 179.56(17) ?
    C9 C8 C21 C26 . . . . -59.3(2) ?
    C7 C8 C21 C26 . . . . 115.88(19) ?
    C9 C8 C21 C22 . . . . 119.2(2) ?
    C7 C8 C21 C22 . . . . -65.6(2) ?
    C26 C21 C22 C23 . . . . -1.3(3) ?
    C8 C21 C22 C23 . . . . -179.75(16) ?
    C21 C22 C23 C24 . . . . -0.8(3) ?
    C22 C23 C24 C25 . . . . 2.2(3) ?
    C23 C24 C25 C26 . . . . -1.4(3) ?
    C24 C25 C26 C21 . . . . -0.7(3) ?
    C22 C21 C26 C25 . . . . 2.0(3) ?
    C8 C21 C26 C25 . . . . -179.40(16) ?
data_global
_journal_date_recd_electronic     2009-11-17
_journal_date_accepted     2009-11-26
_journal_name_full     'Acta Crystallographica, Section E'
_journal_year     2010
_journal_volume     66
_journal_issue      1
_journal_page_first     o5
_journal_page_last     o5
_journal_paper_category     QO
_journal_coeditor_code     IS2495
_publ_contact_author_name     'Biao Huang'
_publ_contact_author_address
;
Jiangsu Institute of Nuclear Medicine
Wuxi 214063
People's Republic of China
;
_publ_contact_author_email     xiemh0704@sina.com
_publ_contact_author_fax     '086 510 85513113'
_publ_contact_author_phone     '086 510 85508875'
_publ_section_title
;
4,7-Diphenyl-2,9-bis(trichloromethyl)-1,10-phenanthroline
;
loop_
    _publ_author_name
    _publ_author_address
    'Min-Hao Xie'
;
Jiangsu Institute of Nuclear Medicine
Wuxi 214063
People's Republic of China
;
    'Ya-Ling Liu'
;
Jiangsu Institute of Nuclear Medicine
Wuxi 214063
People's Republic of China
;
    'Pei Zou'
;
Jiangsu Institute of Nuclear Medicine
Wuxi 214063
People's Republic of China
;
    'Yong-Jun He'
;
Jiangsu Institute of Nuclear Medicine
Wuxi 214063
People's Republic of China
;
    'Biao Huang*'
;
Jiangsu Institute of Nuclear Medicine
Wuxi 214063
People's Republic of China
;
