# Supplementary material for: 4,7-Diphenyl-2,9-bis­(trichloro­meth­yl)-1,10-phenanthroline
Source: Acta Crystallogr Sect E Struct Rep Online. 2009 Dec 4;66(Pt 1):o5. doi: 10.1107/S1600536809051071 (PMC2980224; doi:10.1107/S1600536809051071)
Supplement: Supplementary file 2 [file e-66-000o5-Isup2.hkl]

# 
# h,k,l, Fc-squared, Fo-squared, sigma(Fo-squared) and status flag 
# 
data_I
_shelx_title ' y2781 in P2(1)/c' 
_shelx_refln_list_code          4 
_shelx_F_calc_maximum      228.12 
_exptl_crystal_F_000      1144.00 
_reflns_d_resolution_high  0.7703 
 
loop_ 
 _symmetry_equiv_pos_as_xyz 
 'x, y, z' 
 '-x, y+1/2, -z+1/2' 
 '-x, -y, -z' 
 'x, -y-1/2, z-1/2' 
 
_cell_length_a    11.2532 
_cell_length_b    19.7894 
_cell_length_c    11.2985 
_cell_angle_alpha  90.000 
_cell_angle_beta  106.544 
_cell_angle_gamma  90.000 
 
_shelx_F_squared_multiplier     1.000 
 
loop_ 
 _refln_index_h 
 _refln_index_k 
 _refln_index_l 
 _refln_F_squared_calc 
 _refln_F_squared_meas 
 _refln_F_squared_sigma 
 _refln_observed_status 
   3   0   0       15.37       31.05      7.13 o 
   4   0   0     1074.92      988.56     32.86 o 
   5   0   0    19348.56    20541.20    292.94 o 
   6   0   0     3644.48     3791.80    126.56 o 
   7   0   0       30.34       49.68      9.91 o 
   8   0   0        1.53        4.83     10.81 o 
   9   0   0      345.71      299.48     44.42 o 
  10   0   0     1212.84     1203.67     46.32 o 
  11   0   0     2845.14     2973.86     59.80 o 
  12   0   0     1632.87     1594.75     82.55 o 
  13   0   0      119.11       81.20     45.58 o 
  14   0   0     3771.07     4174.83    140.14 o 
   2   1   0      199.37      183.66      6.26 o 
   3   1   0     4341.73     4233.49     52.15 o 
   4   1   0     1042.21      997.80     16.62 o 
   5   1   0      107.20       80.01      6.64 o 
   6   1   0        7.74       14.54      5.31 o 
   7   1   0      105.48      114.72      8.81 o 
   8   1   0      175.99      132.47     14.84 o 
   9   1   0       37.44       55.00      9.96 o 
  10   1   0       66.49       79.78     12.29 o 
  11   1   0      692.80      693.05     30.69 o 
  12   1   0       99.53      114.91     15.82 o 
  13   1   0      398.00      319.66     69.94 o 
   2   2   0    16948.80    16717.12     85.54 o 
   3   2   0      511.80      471.55     16.43 o 
   4   2   0     2742.25     2603.75     44.04 o 
   5   2   0     1285.78     1328.41     25.24 o 
   6   2   0       21.23       48.01      5.48 o 
   7   2   0      181.95      151.11     12.50 o 
   8   2   0     1239.61     1286.11     23.86 o 
   9   2   0     3440.00     3239.80     56.26 o 
  10   2   0     2078.86     2077.89     34.22 o 
  11   2   0        3.40       18.59      9.26 o 
  12   2   0      568.92      616.36     29.55 o 
  13   2   0      176.76      165.11     47.34 o 
   1   3   0      918.02      818.78     10.82 o 
   2   3   0      924.84      940.69     15.72 o 
   3   3   0     4229.39     4031.47     54.28 o 
   4   3   0     7417.98     7713.19     78.70 o 
   5   3   0     4131.06     4056.41     49.97 o 
   6   3   0      898.00      774.90     15.50 o 
   7   3   0      101.60       93.09      9.62 o 
   8   3   0        5.24       13.42      6.38 o 
   9   3   0     1348.45     1407.27     67.60 o 
  10   3   0       63.84       93.58     13.87 o 
  11   3   0      871.90      899.40     25.27 o 
  12   3   0       53.51       72.56     15.87 o 
  13   3   0       18.09       40.24     24.17 o 
   1   4   0     5992.73     6288.44     32.77 o 
   2   4   0     8410.20     8667.01     63.93 o 
   3   4   0     2050.50     1984.44     28.93 o 
   4   4   0    11635.35    12338.15     62.25 o 
   5   4   0     1688.62     1890.62     33.99 o 
   6   4   0     2703.49     2685.13     66.81 o 
   7   4   0     1669.28     1707.51     29.31 o 
   8   4   0     1601.64     1650.16     31.14 o 
   9   4   0      786.27      786.83     23.89 o 
  10   4   0      148.61      146.31     20.35 o 
  11   4   0        0.12       22.47     15.12 o 
  12   4   0       76.75       80.67     16.73 o 
  13   4   0      396.95      386.97     49.36 o 
   1   5   0     3692.92     3839.48     21.22 o 
   2   5   0     1792.60     1771.15     26.03 o 
   3   5   0      957.89      955.63     16.94 o 
   4   5   0     3006.19     3087.46     27.73 o 
   5   5   0     4153.04     3939.66     40.06 o 
   6   5   0     6685.27     6939.86    129.42 o 
   7   5   0     2300.10     2323.83     34.81 o 
   8   5   0       76.20       93.35     15.65 o 
   9   5   0      608.43      655.69     24.90 o 
  10   5   0     2338.57     2376.72     54.90 o 
  11   5   0      375.94      362.20     26.11 o 
  12   5   0      196.33      238.44     23.29 o 
  13   5   0        1.54       16.05     13.78 o 
   0   6   0     1962.14     1849.24     51.62 o 
   1   6   0     1376.93     1346.57     18.47 o 
   2   6   0     4491.25     4701.08     31.10 o 
   3   6   0     3137.28     3501.27     30.53 o 
   4   6   0     2168.45     2479.29     37.15 o 
   5   6   0       32.60       25.58      7.82 o 
   6   6   0       67.36       50.14      7.39 o 
   7   6   0       34.62       43.47      9.05 o 
   8   6   0       95.71       95.68     16.09 o 
   9   6   0     1549.25     1592.02     39.28 o 
  10   6   0      953.81      910.71     33.90 o 
  11   6   0      363.10      328.80     27.56 o 
  12   6   0       21.18       35.12     15.00 o 
  13   6   0      220.57      215.30     22.92 o 
   1   7   0     6688.83     6585.93     64.48 o 
   2   7   0      970.07      923.41     21.31 o 
   3   7   0       25.83       46.98      5.93 o 
   4   7   0     3754.12     4260.24     63.56 o 
   5   7   0      488.75      578.74     17.20 o 
   6   7   0        6.24       12.71      7.89 o 
   7   7   0        8.23        7.62      7.57 o 
   8   7   0        4.61       10.66      6.51 o 
   9   7   0      740.45      667.50     19.64 o 
  10   7   0      348.76      377.05     37.27 o 
  11   7   0     1145.13     1211.12     46.09 o 
  12   7   0      372.39      320.48     24.08 o 
  13   7   0      562.29      566.29     43.38 o 
   0   8   0    20942.71    21514.16    207.12 o 
   1   8   0       15.22       22.19      4.47 o 
   2   8   0      138.01       88.04     11.49 o 
   3   8   0      890.52      884.31     19.00 o 
   4   8   0      918.25      940.46     19.24 o 
   5   8   0      358.32      350.79     14.51 o 
   6   8   0      108.83      123.68     13.12 o 
   7   8   0      481.61      506.31     16.52 o 
   8   8   0        0.99       18.09      8.14 o 
   9   8   0      357.72      356.53     20.81 o 
  10   8   0        0.32       16.98     15.72 o 
  11   8   0      815.93      841.35     34.62 o 
  12   8   0      705.47      641.90     36.12 o 
  13   8   0       91.34       78.21     19.25 o 
   1   9   0     1001.15     1025.94     41.31 o 
   2   9   0     2914.55     2738.24     35.64 o 
   3   9   0     7473.28     7196.03    116.49 o 
   4   9   0     3670.34     3760.79     44.48 o 
   5   9   0     2824.91     2720.75     44.08 o 
   6   9   0      670.34      669.65     19.29 o 
   7   9   0       14.76       17.60      6.47 o 
   8   9   0      343.96      332.03     16.66 o 
   9   9   0     3924.18     3800.97     94.96 o 
  10   9   0      243.55      287.48     34.56 o 
  11   9   0      258.69      280.61     23.68 o 
  12   9   0       59.18       40.89     20.13 o 
  13   9   0       30.33       21.77     14.09 o 
   0  10   0     2462.21     2601.94     93.11 o 
   1  10   0      130.27      105.37     10.33 o 
   2  10   0     5339.36     5429.36     49.89 o 
   3  10   0       32.13       21.00      7.45 o 
   4  10   0     4092.25     3959.37     60.07 o 
   5  10   0     1499.89     1544.83     24.12 o 
   6  10   0      619.10      662.93     31.44 o 
   7  10   0      507.82      478.49     17.51 o 
   8  10   0        7.68       17.42      7.03 o 
   9  10   0      355.95      310.14     26.85 o 
  10  10   0      372.15      371.93     28.22 o 
  11  10   0      436.23      421.14     36.08 o 
  12  10   0      354.92      289.47     30.47 o 
   1  11   0     1936.81     1900.47     37.97 o 
   2  11   0     1095.32     1044.00     47.20 o 
   3  11   0     3177.61     2943.13     54.45 o 
   4  11   0     2167.74     2187.57     61.58 o 
   5  11   0       66.92       66.31      8.41 o 
   6  11   0      331.70      345.66     18.55 o 
   7  11   0      108.34      116.25     11.24 o 
   8  11   0       96.03       98.93     10.12 o 
   9  11   0      231.41      188.83     22.07 o 
  10  11   0        9.36       36.27     19.60 o 
  11  11   0      658.21      586.74     33.43 o 
  12  11   0        1.75       18.65     15.87 o 
   0  12   0        0.18       13.76     10.97 o 
   1  12   0     2203.14     2156.12     37.35 o 
   2  12   0     3598.15     3490.74     82.28 o 
   3  12   0     1629.79     1603.77     35.57 o 
   4  12   0    10015.44    10241.06    145.80 o 
   5  12   0     1684.68     1647.59     34.61 o 
   6  12   0     1409.47     1343.85     24.20 o 
   7  12   0      880.02      832.50     40.70 o 
   8  12   0      689.40      719.89     38.30 o 
   9  12   0        0.47       14.89     15.26 o 
  10  12   0      457.94      414.09     32.83 o 
  11  12   0      252.49      268.43     25.63 o 
  12  12   0       87.26       81.59     28.93 o 
   1  13   0     2678.96     2587.68     46.36 o 
   2  13   0      135.09      114.91     13.37 o 
   3  13   0      635.49      594.34     35.72 o 
   4  13   0      967.49     1041.73     29.94 o 
   5  13   0     1624.43     1633.37     61.64 o 
   6  13   0      152.92      154.51     18.86 o 
   7  13   0      925.71      904.08     24.40 o 
   8  13   0      975.63      882.79     35.18 o 
   9  13   0      419.07      435.63     26.38 o 
  10  13   0      168.09      180.80     24.74 o 
  11  13   0        0.25       26.41     20.34 o 
  12  13   0      332.21      357.80     70.64 o 
   0  14   0    16128.20    16867.67    528.73 o 
   1  14   0     1021.43      976.41     29.75 o 
   2  14   0      299.03      276.00     17.34 o 
   3  14   0      801.03      834.73     25.15 o 
   4  14   0       47.15       37.27     10.72 o 
   5  14   0      150.79      156.77     21.18 o 
   6  14   0       19.72       29.29     10.27 o 
   7  14   0      489.75      491.46     19.05 o 
   8  14   0       54.90       22.41     14.32 o 
   9  14   0        3.96        6.78     16.81 o 
  10  14   0      421.61      437.55     32.49 o 
  11  14   0     2079.12     2277.42     59.19 o 
   1  15   0      251.37      216.26     23.38 o 
   2  15   0       12.89       14.93     11.96 o 
   3  15   0       40.64       38.01     13.99 o 
   4  15   0       54.31       54.61     13.53 o 
   5  15   0      219.24      195.92     19.11 o 
   6  15   0      140.85      145.37     15.52 o 
   7  15   0      104.59       92.10     12.25 o 
   8  15   0        0.21       22.47     16.50 o 
   9  15   0        8.44        7.40     14.15 o 
  10  15   0      452.58      388.86     27.54 o 
  11  15   0      455.42      469.70     32.57 o 
   0  16   0       22.62       37.84     19.01 o 
   1  16   0      972.80     1041.08     35.47 o 
   2  16   0      480.22      455.76     27.70 o 
   3  16   0      759.13      749.91     25.91 o 
   4  16   0      155.31      141.73     16.35 o 
   5  16   0      263.62      237.31     27.20 o 
   6  16   0      142.56      121.97     13.07 o 
   7  16   0       88.46       77.06     18.01 o 
   8  16   0      726.08      779.27     35.31 o 
   9  16   0     1013.53     1064.12     55.79 o 
  10  16   0       63.11       78.39     19.10 o 
   1  17   0      184.47      161.96     20.32 o 
   2  17   0     2754.48     2904.02     46.31 o 
   3  17   0      622.05      681.50     25.84 o 
   4  17   0      306.36      298.51     21.79 o 
   5  17   0     1511.64     1405.28     48.48 o 
   6  17   0     1232.30     1172.99     60.27 o 
   7  17   0      408.77      386.45     25.44 o 
   8  17   0       16.60       28.39     15.85 o 
   9  17   0      536.47      513.17     39.52 o 
  10  17   0      174.84      199.18     23.86 o 
   0  18   0       17.07       27.85     19.28 o 
   1  18   0      334.19      300.89     34.67 o 
   2  18   0      612.88      636.74     27.85 o 
   3  18   0       12.38       25.24     12.99 o 
   4  18   0        8.32       18.19     12.92 o 
   5  18   0        2.37       20.40     11.61 o 
   6  18   0      137.48      144.64     17.00 o 
   7  18   0      568.34      581.34     30.21 o 
   8  18   0      202.73      190.58     21.98 o 
   9  18   0        5.22       31.89     17.41 o 
   1  19   0     1270.29     1317.41     37.28 o 
   2  19   0      643.04      613.51     33.11 o 
   3  19   0      390.39      353.48     23.19 o 
   4  19   0      489.33      470.23     26.04 o 
   5  19   0      139.92      145.64     16.45 o 
   6  19   0       77.43       67.61     17.87 o 
   7  19   0      289.86      302.68     30.51 o 
   8  19   0       20.92       27.72     20.58 o 
   9  19   0      210.12      160.37     24.27 o 
   0  20   0      734.73      823.27     65.88 o 
   1  20   0       12.31       20.64     11.66 o 
   2  20   0      261.05      266.69     22.35 o 
   3  20   0      201.14      219.32     20.88 o 
   4  20   0      285.95      301.76     21.12 o 
   5  20   0       12.41       23.37     11.44 o 
   6  20   0      363.24      363.96     46.20 o 
   7  20   0       81.76       60.23     18.58 o 
   8  20   0      178.08      159.06     28.54 o 
   1  21   0     1806.87     1815.06     45.96 o 
   2  21   0     1407.39     1350.32     36.92 o 
   3  21   0        1.42       15.32     10.01 o 
   4  21   0       21.80       32.82     13.75 o 
   5  21   0        4.63       11.18     14.68 o 
   6  21   0      122.84      105.91     27.57 o 
   7  21   0        9.93       23.03     14.85 o 
   8  21   0       57.57       47.31     16.89 o 
   0  22   0     3755.84     4046.01    148.49 o 
   1  22   0      688.38      711.34     36.87 o 
   2  22   0      806.83      834.55     38.84 o 
   3  22   0       48.47       50.12     14.09 o 
   4  22   0      165.35      153.62     18.52 o 
   5  22   0       89.86       66.84     16.61 o 
   6  22   0      133.98      122.47     25.67 o 
   7  22   0       58.79       67.91     17.94 o 
   1  23   0       26.03       32.30     15.04 o 
   2  23   0      133.86      122.61     18.58 o 
   3  23   0     2623.80     2836.84     59.66 o 
   4  23   0      174.28      138.95     17.20 o 
   5  23   0       34.34       57.86     20.64 o 
   6  23   0        2.87       15.58     17.31 o 
   0  24   0      610.48      600.00     41.55 o 
   1  24   0      141.23      128.83     18.60 o 
   2  24   0      329.81      356.97     27.09 o 
   3  24   0      927.42      864.89     61.08 o 
   4  24   0      507.61      523.19     51.46 o 
   1  25   0        1.39        7.26     11.36 o 
   2  25   0      190.16      141.97     23.01 o 
   3  25   0       51.80       53.32     20.82 o 
 -14   1   1      195.67      211.27     33.77 o 
 -13   1   1      519.93      532.00     55.48 o 
 -12   1   1     1870.01     1971.69     40.95 o 
 -11   1   1      806.45      837.52     25.26 o 
 -10   1   1      602.97      610.11     25.63 o 
  -9   1   1      127.88      139.80     22.42 o 
  -8   1   1      539.84      465.81     45.52 o 
  -7   1   1     1476.57     1482.18     30.85 o 
  -6   1   1      970.30      935.61     16.96 o 
  -5   1   1     1111.55     1081.77     17.36 o 
  -4   1   1     4668.84     4634.24     50.24 o 
  -3   1   1     2365.02     2338.12     21.97 o 
  -2   1   1     3835.67     3854.55     24.24 o 
   1   1   1      226.44      194.49      4.70 o 
   2   1   1    20836.05    21122.90    117.53 o 
   3   1   1     7694.55     7650.08     39.63 o 
   4   1   1       40.20       44.50      4.58 o 
   5   1   1       56.88       39.45      6.73 o 
   6   1   1     1508.17     1548.40     23.63 o 
   7   1   1        0.10        2.52      6.44 o 
   8   1   1       37.61       25.72      6.78 o 
   9   1   1       11.77       21.82      9.35 o 
  10   1   1      704.44      685.32     26.56 o 
  11   1   1      347.07      364.75     24.52 o 
  12   1   1      613.54      604.38     53.55 o 
  13   1   1     1325.38     1451.89     60.34 o 
 -14   2   1      146.14      178.11     32.94 o 
 -13   2   1      635.98      645.61     35.19 o 
 -12   2   1      225.84      206.10     15.45 o 
 -11   2   1       96.75       99.74     16.94 o 
 -10   2   1     1312.81     1368.34     32.07 o 
  -9   2   1      418.62      401.93     25.02 o 
  -8   2   1     1420.79     1325.37     29.31 o 
  -7   2   1     7487.68     7350.67     69.63 o 
  -6   2   1     3587.33     3682.19     43.73 o 
  -5   2   1      201.82      204.28      8.51 o 
  -4   2   1     3029.28     2975.87     24.25 o 
  -3   2   1     1803.58     1631.25     17.15 o 
  -2   2   1      182.55      170.45      5.36 o 
  -1   2   1      249.35      265.55      5.46 o 
   1   2   1      330.33      339.55      6.97 o 
   2   2   1     1495.48     1532.61     21.70 o 
   3   2   1      478.03      470.39      7.48 o 
   4   2   1    25658.78    27087.76    149.49 o 
   5   2   1      629.38      377.32     11.98 o 
   6   2   1      139.69      119.90      8.58 o 
   7   2   1     3392.52     3365.03     42.03 o 
   8   2   1     2740.22     2754.09     34.88 o 
   9   2   1     1107.03     1080.64     31.27 o 
  10   2   1      148.29      156.62     16.00 o 
  11   2   1        0.64        7.81     13.31 o 
  12   2   1      110.51      128.43     26.75 o 
  13   2   1       42.65       43.87     21.76 o 
 -14   3   1      897.97     1053.36     57.06 o 
 -13   3   1     2258.69     2502.42     83.59 o 
 -12   3   1       58.04       49.08     21.11 o 
 -11   3   1       59.40       62.39     14.48 o 
 -10   3   1     3745.63     3736.77     50.91 o 
  -9   3   1     4985.15     5014.44     59.54 o 
  -8   3   1     2316.76     2359.81     42.03 o 
  -7   3   1      275.82      269.53     12.70 o 
  -6   3   1     1336.06     1283.36     23.26 o 
  -5   3   1       73.38      107.75      7.69 o 
  -4   3   1     1727.16     1688.06     20.46 o 
  -3   3   1    12979.43    13172.00     65.78 o 
  -2   3   1    21508.66    22018.32    156.05 o 
  -1   3   1     1269.84     1238.74     12.50 o 
   0   3   1      514.02      538.56      8.55 o 
   1   3   1    20353.25    21125.63    132.21 o 
   2   3   1     3008.25     2958.51     26.28 o 
   3   3   1    15848.79    15836.50    100.66 o 
   4   3   1    19091.12    20454.19    122.46 o 
   5   3   1     8393.08     9040.78     52.67 o 
   6   3   1     2761.75     2527.84     35.27 o 
   7   3   1      134.79      108.94     12.39 o 
   8   3   1       20.65       32.58      9.16 o 
   9   3   1      332.44      330.49     22.86 o 
  10   3   1        1.57        9.11      5.31 o 
  11   3   1        3.09       11.34     12.87 o 
  12   3   1      196.46      164.77     27.00 o 
  13   3   1       94.15      126.63     28.68 o 
 -14   4   1       52.97       43.38     22.78 o 
 -13   4   1      885.67      930.39     45.90 o 
 -12   4   1      115.00       85.17     18.22 o 
 -11   4   1     1889.06     1928.20     48.10 o 
 -10   4   1       26.76       22.36     12.20 o 
  -9   4   1     2052.94     2069.87     39.98 o 
  -8   4   1      226.12      193.95     14.41 o 
  -7   4   1      131.29      128.58      9.11 o 
  -6   4   1     5953.77     6153.74    129.85 o 
  -5   4   1     3595.35     3208.09     84.92 o 
  -4   4   1      562.00      569.21     16.38 o 
  -3   4   1     2524.63     2443.01     30.35 o 
  -2   4   1        2.47       17.97      7.16 o 
  -1   4   1      887.82      972.97     11.89 o 
   0   4   1    32984.38    34655.02     93.15 o 
   1   4   1    52040.36    54989.66    259.77 o 
   2   4   1    31686.83    33069.02     84.72 o 
   3   4   1    10416.84    10120.98     79.90 o 
   4   4   1        1.40        6.58      3.93 o 
   5   4   1     4770.44     4977.50     82.19 o 
   6   4   1     1771.24     1824.70     39.19 o 
   7   4   1      331.70      297.42     15.22 o 
   8   4   1     4298.43     4239.18     37.13 o 
   9   4   1      359.05      329.08     15.27 o 
  10   4   1        0.42        9.06      6.90 o 
  11   4   1       16.92       35.57     16.60 o 
  12   4   1        4.45       10.96     12.60 o 
  13   4   1      215.98      259.20     59.79 o 
 -13   5   1      148.10      174.83     24.17 o 
 -12   5   1       52.13       64.45     16.63 o 
 -11   5   1       31.98       38.28     13.26 o 
 -10   5   1     2030.58     1985.49     44.97 o 
  -9   5   1      659.51      682.36     25.31 o 
  -8   5   1      756.13      746.32     22.81 o 
  -7   5   1     1822.14     1831.44     29.44 o 
  -6   5   1     7347.34     7331.89     63.75 o 
  -5   5   1      822.76      796.87     18.62 o 
  -4   5   1        4.76       10.34      6.51 o 
  -3   5   1      625.57      633.99     14.12 o 
  -2   5   1    15253.01    15677.60     71.09 o 
  -1   5   1    17902.65    18491.99     70.81 o 
   0   5   1     1188.50     1245.48     16.64 o 
   1   5   1     3952.04     3948.85     23.72 o 
   2   5   1     6273.78     6236.25     74.23 o 
   3   5   1      532.71      515.42      9.09 o 
   4   5   1     9301.88    10083.04     86.01 o 
   5   5   1     2355.24     2229.46     29.86 o 
   6   5   1     1861.41     1768.88     22.82 o 
   7   5   1      747.22      692.88     13.58 o 
   8   5   1     2211.06     2205.97     24.61 o 
   9   5   1     1350.08     1248.37     31.66 o 
  10   5   1      970.92      901.16     33.18 o 
  11   5   1       58.83       42.97     21.74 o 
  12   5   1      166.47      170.22     19.96 o 
  13   5   1       17.72       30.82     22.03 o 
 -13   6   1       62.21       60.45     16.50 o 
 -12   6   1       76.85       85.15     18.20 o 
 -11   6   1       15.10       51.14     19.90 o 
 -10   6   1     1051.19     1048.69     39.39 o 
  -9   6   1     2364.97     2460.24     37.00 o 
  -8   6   1      491.63      487.45     18.41 o 
  -7   6   1     3473.00     3371.44     48.65 o 
  -6   6   1       58.55       62.53      7.91 o 
  -5   6   1      116.02      170.78      9.98 o 
  -4   6   1       20.01       10.50      6.55 o 
  -3   6   1     1127.97     1103.03     18.66 o 
  -2   6   1     1130.08     1186.79     15.69 o 
  -1   6   1     1998.46     2000.65     17.96 o 
   0   6   1    15867.80    16345.95    108.00 o 
   1   6   1     1678.41     1479.24     16.68 o 
   2   6   1       21.57       20.07      7.23 o 
   3   6   1      354.66      380.32      9.69 o 
   4   6   1     2932.32     2861.10     48.30 o 
   5   6   1      679.15      629.29     11.61 o 
   6   6   1     1556.13     1590.24     20.46 o 
   7   6   1      611.32      606.79     17.99 o 
   8   6   1      113.27       97.60     14.67 o 
   9   6   1       61.58       87.15     11.71 o 
  10   6   1      812.06      743.68     42.89 o 
  11   6   1      639.96      556.54     31.40 o 
  12   6   1      349.60      332.75     43.38 o 
  13   6   1       23.39       37.26     33.92 o 
 -13   7   1      214.20      216.96     26.55 o 
 -12   7   1     1771.35     1827.72     50.50 o 
 -11   7   1       21.27       40.30     19.99 o 
 -10   7   1     2069.78     2113.30     37.75 o 
  -9   7   1        0.47       21.09     12.42 o 
  -8   7   1      923.58      899.44     24.03 o 
  -7   7   1      589.21      585.11     32.90 o 
  -6   7   1      538.79      562.26     14.63 o 
  -5   7   1     3378.39     3120.99     55.19 o 
  -4   7   1     2922.84     2987.56     32.77 o 
  -3   7   1     1605.98     1499.90     32.31 o 
  -2   7   1     6354.97     6229.45     71.90 o 
  -1   7   1    11208.80    11359.38     79.78 o 
   0   7   1    28034.58    28883.94    171.94 o 
   1   7   1     7976.96     8423.28     67.86 o 
   2   7   1     6301.47     6318.30     40.76 o 
   3   7   1       50.40       70.48      8.58 o 
   4   7   1        0.56       10.78      4.86 o 
   5   7   1        9.16       29.23      4.27 o 
   6   7   1      158.97      147.19      8.50 o 
   7   7   1        0.53        7.82      4.17 o 
   8   7   1      204.26      194.80     10.37 o 
   9   7   1      158.52      174.76     22.22 o 
  10   7   1     4621.59     4617.20     68.93 o 
  11   7   1        3.56       25.60     15.44 o 
  12   7   1      125.99      141.09     20.08 o 
  13   7   1     1367.42     1513.86     81.25 o 
 -13   8   1       96.11      124.06     23.97 o 
 -12   8   1       97.70      122.10     19.80 o 
 -11   8   1      439.47      464.60     30.24 o 
 -10   8   1      306.84      329.08     18.64 o 
  -9   8   1     1723.46     1822.83     32.82 o 
  -8   8   1        0.09       13.31      9.65 o 
  -7   8   1     2685.79     2618.38     40.28 o 
  -6   8   1       58.09       62.07      8.13 o 
  -5   8   1       93.42      103.14      8.95 o 
  -4   8   1     3349.85     3546.79     58.13 o 
  -3   8   1        0.39        8.60      8.19 o 
  -2   8   1        6.36       12.25      8.06 o 
  -1   8   1      136.65      152.44      7.78 o 
   0   8   1       31.68       47.76      7.09 o 
   1   8   1     3319.49     3474.59     51.33 o 
   2   8   1       92.22       80.79      7.20 o 
   3   8   1     3272.77     3511.67     36.95 o 
   4   8   1      592.03      581.75     14.92 o 
   5   8   1      804.06      797.32     17.13 o 
   6   8   1      988.07     1017.45     18.91 o 
   7   8   1      353.83      329.69     16.83 o 
   8   8   1      732.97      733.14     17.61 o 
   9   8   1     2529.63     2464.62     57.39 o 
  10   8   1       14.14       39.41     16.66 o 
  11   8   1       19.06       38.34     17.39 o 
  12   8   1      134.64       84.48     17.71 o 
 -13   9   1      814.87      817.50     38.43 o 
 -12   9   1       13.07       26.81     16.32 o 
 -11   9   1      598.07      610.80     32.07 o 
 -10   9   1     2161.49     2365.87     52.17 o 
  -9   9   1      922.69      975.37     49.74 o 
  -8   9   1       67.34       65.04     11.15 o 
  -7   9   1        0.29       10.45      9.36 o 
  -6   9   1     1051.41     1113.58     20.08 o 
  -5   9   1     2837.22     2881.96     58.63 o 
  -4   9   1      611.69      563.59     17.28 o 
  -3   9   1       79.03       80.53      7.48 o 
  -2   9   1     1017.67     1059.99     31.25 o 
  -1   9   1      280.88      281.90     18.20 o 
   0   9   1       14.91       20.31      5.34 o 
   1   9   1     2798.05     2842.75     47.99 o 
   2   9   1     7370.91     7553.79     62.25 o 
   3   9   1      373.33      357.96     18.91 o 
   4   9   1     3633.45     3769.51     40.51 o 
   5   9   1      690.69      683.97     15.86 o 
   6   9   1      832.08      775.71     31.31 o 
   7   9   1     2559.97     2429.08     49.15 o 
   8   9   1      533.56      689.70     52.85 o 
   9   9   1     1890.17     1717.59     45.14 o 
  10   9   1      433.52      401.59     35.53 o 
  11   9   1      319.51      342.25     25.92 o 
  12   9   1      271.77      286.52     25.66 o 
 -13  10   1      362.16      372.54     56.58 o 
 -12  10   1      101.89      110.49     19.70 o 
 -11  10   1      800.64      810.85     34.37 o 
 -10  10   1      668.31      618.56     31.36 o 
  -9  10   1      498.86      488.13     29.12 o 
  -8  10   1     1153.45     1183.01     26.85 o 
  -7  10   1     1359.77     1378.92     28.53 o 
  -6  10   1      483.37      425.71     18.98 o 
  -5  10   1     2915.31     3019.64     56.43 o 
  -4  10   1     1525.10     1515.52     34.41 o 
  -3  10   1      650.99      612.23     18.90 o 
  -2  10   1     1564.51     1637.95     31.60 o 
  -1  10   1      369.32      422.19     28.35 o 
   0  10   1     2512.23     2634.35     42.01 o 
   1  10   1      683.00      679.46     21.91 o 
   2  10   1     4817.04     4870.36     71.43 o 
   3  10   1       10.48       19.37      7.35 o 
   4  10   1     2801.61     2708.15     42.50 o 
   5  10   1      284.30      277.21     16.19 o 
   6  10   1       24.89       19.94      5.44 o 
   7  10   1      315.60      271.99     11.51 o 
   8  10   1     1586.93     1484.21     40.10 o 
   9  10   1      500.68      575.32     54.25 o 
  10  10   1      673.48      650.34     34.34 o 
  11  10   1       66.29       56.39     15.58 o 
  12  10   1      898.40      952.45     40.17 o 
 -12  11   1       14.96       49.14     18.78 o 
 -11  11   1      156.36      170.33     21.36 o 
 -10  11   1       11.97        9.86     16.83 o 
  -9  11   1      361.73      335.18     26.21 o 
  -8  11   1      622.97      614.11     25.69 o 
  -7  11   1      309.54      311.04     19.37 o 
  -6  11   1        1.28       18.43     11.77 o 
  -5  11   1        0.74        2.70     11.48 o 
  -4  11   1      944.61     1059.55     61.86 o 
  -3  11   1     1250.17     1432.91     39.13 o 
  -2  11   1       12.76       19.29     11.64 o 
  -1  11   1      998.80     1092.04     25.97 o 
   0  11   1      651.51      714.87     23.77 o 
   1  11   1      322.64      290.74     19.06 o 
   2  11   1     1220.60     1200.41     21.53 o 
   3  11   1      526.48      491.55     15.08 o 
   4  11   1      352.18      407.80     20.75 o 
   5  11   1      343.91      293.66     23.46 o 
   6  11   1     1247.84     1235.34     49.36 o 
   7  11   1      286.08      267.47     11.86 o 
   8  11   1        1.76       15.25     13.85 o 
   9  11   1       19.87       23.06     17.31 o 
  10  11   1      397.05      345.51     30.11 o 
  11  11   1      921.34      872.16     39.45 o 
  12  11   1       96.36      112.92     35.08 o 
 -12  12   1      151.95      209.07     25.93 o 
 -11  12   1     2001.31     1969.94     57.28 o 
 -10  12   1      205.33      214.45     22.96 o 
  -9  12   1     1080.57     1140.44     40.02 o 
  -8  12   1     2521.43     2503.04     42.92 o 
  -7  12   1     1621.50     1575.72     31.05 o 
  -6  12   1     4440.94     4510.39     98.79 o 
  -5  12   1       10.68       17.82     11.28 o 
  -4  12   1      980.32      954.78     31.50 o 
  -3  12   1      351.68      353.61     25.60 o 
  -2  12   1      490.67      543.90     20.46 o 
  -1  12   1      974.73      966.53     23.93 o 
   0  12   1     2322.73     2405.72     36.44 o 
   1  12   1     1209.25     1257.30     27.24 o 
   2  12   1     2788.35     2902.53     39.52 o 
   3  12   1     1018.43      950.28     23.67 o 
   4  12   1     1337.24     1382.89     32.05 o 
   5  12   1      947.93     1014.09     27.56 o 
   6  12   1       58.97       58.53      7.31 o 
   7  12   1      991.46      940.86     36.25 o 
   8  12   1     1363.45     1535.63     43.57 o 
   9  12   1      591.03      541.94     32.70 o 
  10  12   1       79.94       74.16     18.86 o 
  11  12   1        0.57       32.09     18.24 o 
  12  12   1       73.68       57.75     20.66 o 
 -12  13   1       36.30       43.02     20.06 o 
 -11  13   1      408.68      425.95     40.05 o 
 -10  13   1      458.73      490.87     38.02 o 
  -9  13   1      218.65      213.81     23.97 o 
  -8  13   1     2728.32     2641.35     40.57 o 
  -7  13   1        1.04       20.48     11.28 o 
  -6  13   1      211.19      210.96     17.81 o 
  -5  13   1      270.21      257.00     17.71 o 
  -4  13   1       27.88       21.89     11.49 o 
  -3  13   1        2.04       21.83     12.81 o 
  -2  13   1     1341.87     1329.64     42.87 o 
  -1  13   1      570.42      642.68     28.95 o 
   0  13   1      289.80      277.42     19.92 o 
   1  13   1       46.03       72.31     12.10 o 
   2  13   1       92.80       75.49     12.51 o 
   3  13   1     2045.38     2038.23     34.65 o 
   4  13   1      698.88      706.50     17.74 o 
   5  13   1     1281.43     1361.46     29.07 o 
   6  13   1        5.32       13.18      7.76 o 
   7  13   1      466.77      450.42     26.47 o 
   8  13   1      179.69      200.92     22.16 o 
   9  13   1       46.41       24.85     15.17 o 
  10  13   1      171.57      164.05     26.18 o 
  11  13   1      213.31      203.62     23.96 o 
 -11  14   1      398.81      402.24     31.22 o 
 -10  14   1       54.40       66.75     17.34 o 
  -9  14   1      502.96      476.98     34.01 o 
  -8  14   1      433.52      375.58     18.34 o 
  -7  14   1        9.46       30.00     10.47 o 
  -6  14   1      168.25      167.01     15.49 o 
  -5  14   1      582.13      564.85     37.45 o 
  -4  14   1     1697.46     1635.63     34.11 o 
  -3  14   1     1995.99     1999.17     36.83 o 
  -2  14   1        4.03       -5.31     11.96 o 
  -1  14   1       59.57       66.86     14.33 o 
   0  14   1     3937.65     3823.27     54.70 o 
   1  14   1     5516.98     5572.44     83.12 o 
   2  14   1      271.00      282.18     18.57 o 
   3  14   1     1148.62     1162.58     37.52 o 
   4  14   1      125.57      140.11     16.35 o 
   5  14   1       95.89      108.44     14.84 o 
   6  14   1       95.40       85.66     11.51 o 
   7  14   1       84.25       72.57     17.92 o 
   8  14   1      494.75      461.32     35.61 o 
   9  14   1      101.64      103.45     20.22 o 
  10  14   1      121.62      102.40     23.77 o 
  11  14   1       99.83      101.03     21.13 o 
 -11  15   1      149.24      144.53     22.21 o 
 -10  15   1      772.63      760.94     37.00 o 
  -9  15   1       10.79       23.96     17.73 o 
  -8  15   1        0.94       23.51     14.79 o 
  -7  15   1        1.05       13.12      9.96 o 
  -6  15   1       78.51       80.32     15.47 o 
  -5  15   1      148.64      123.35     19.65 o 
  -4  15   1      179.71      190.49     16.86 o 
  -3  15   1     1302.73     1275.26     31.18 o 
  -2  15   1     4897.73     5071.45     57.95 o 
  -1  15   1      153.35      124.49     17.37 o 
   0  15   1     1214.48     1234.35     29.46 o 
   1  15   1      954.27      935.76     49.35 o 
   2  15   1     5950.29     5945.87     63.04 o 
   3  15   1     1054.69     1027.54     29.58 o 
   4  15   1      162.04      185.30     16.11 o 
   5  15   1       17.14       29.33      9.22 o 
   6  15   1      136.50      145.55     17.42 o 
   7  15   1      235.08      240.46     22.44 o 
   8  15   1       70.87       87.85     30.55 o 
   9  15   1      102.04      116.76     20.06 o 
  10  15   1      472.44      400.34     46.96 o 
  11  15   1       26.53       49.19     23.67 o 
 -11  16   1      261.91      225.11     24.80 o 
 -10  16   1      404.93      456.83     31.78 o 
  -9  16   1     1218.73     1250.09     46.03 o 
  -8  16   1       15.24       12.11     14.43 o 
  -7  16   1     1512.44     1595.97     34.96 o 
  -6  16   1        2.95       19.58     14.39 o 
  -5  16   1       36.99       46.20     12.06 o 
  -4  16   1       26.56       31.84     12.84 o 
  -3  16   1     1080.51     1068.27     29.82 o 
  -2  16   1      939.83      953.03     30.94 o 
  -1  16   1       25.46       27.48     12.78 o 
   0  16   1        5.48       21.54     12.89 o 
   1  16   1       80.92       74.73     14.42 o 
   2  16   1      251.44      273.31     23.26 o 
   3  16   1       41.56       42.46     11.02 o 
   4  16   1     3925.82     4040.66     56.74 o 
   5  16   1      377.47      370.91     19.17 o 
   6  16   1      598.73      620.37     31.79 o 
   7  16   1     1587.57     1625.20     46.10 o 
   8  16   1        0.07       27.09     15.41 o 
   9  16   1       34.10       50.49     17.46 o 
  10  16   1       12.77       20.12     14.04 o 
 -10  17   1     1123.91     1219.75     45.77 o 
  -9  17   1        2.02       14.69     15.52 o 
  -8  17   1      127.52      145.90     22.03 o 
  -7  17   1        9.50       15.99     11.00 o 
  -6  17   1     1216.73     1193.43     34.11 o 
  -5  17   1      257.44      258.54     17.91 o 
  -4  17   1     1348.04     1375.07     33.39 o 
  -3  17   1      586.32      561.67     25.72 o 
  -2  17   1     1674.97     1722.93     40.64 o 
  -1  17   1       52.89       63.26     13.59 o 
   0  17   1       13.14       28.82      9.68 o 
   1  17   1       97.48      119.22     16.26 o 
   2  17   1      256.71      259.70     18.25 o 
   3  17   1     1063.21     1062.99     44.59 o 
   4  17   1     2732.98     2753.69     43.62 o 
   5  17   1      143.92      150.92     17.55 o 
   6  17   1      344.79      360.14     53.47 o 
   7  17   1      904.53      949.85     38.66 o 
   8  17   1       99.85      120.19     20.18 o 
   9  17   1        0.75       26.50     18.19 o 
  10  17   1      104.25      102.82     19.51 o 
 -10  18   1       67.37       56.15     20.75 o 
  -9  18   1       29.53       36.70     17.84 o 
  -8  18   1       18.87       39.93     16.58 o 
  -7  18   1      234.85      290.47     27.11 o 
  -6  18   1       40.06       50.86     12.41 o 
  -5  18   1      593.01      583.52     29.19 o 
  -4  18   1      253.35      243.76     20.00 o 
  -3  18   1      103.77      126.30     18.70 o 
  -2  18   1      152.17      163.43     19.87 o 
  -1  18   1      125.14      131.21     19.51 o 
   0  18   1       34.66       46.13     11.68 o 
   1  18   1       52.12       59.74     13.01 o 
   2  18   1      833.26      825.46     30.34 o 
   3  18   1     1012.42     1092.82     30.61 o 
   4  18   1      867.18      863.10     28.33 o 
   5  18   1      371.37      338.80     27.74 o 
   6  18   1      378.80      391.93     36.47 o 
   7  18   1       62.51       53.25     17.53 o 
   8  18   1       22.54       34.42     17.07 o 
   9  18   1       71.42       61.71     17.24 o 
  -9  19   1      525.85      586.26     35.52 o 
  -8  19   1     1189.66     1276.08     45.62 o 
  -7  19   1      164.70      139.22     22.10 o 
  -6  19   1     1750.04     1882.40     65.50 o 
  -5  19   1      909.73      920.44     33.89 o 
  -4  19   1        0.76       17.36     12.29 o 
  -3  19   1       15.03       24.68     13.46 o 
  -2  19   1      643.21      678.17     29.34 o 
  -1  19   1      245.00      255.86     31.95 o 
   0  19   1       33.79       36.35     12.80 o 
   1  19   1      187.79      178.51     20.87 o 
   2  19   1       64.20       55.41     13.06 o 
   3  19   1        8.79       23.91     12.32 o 
   4  19   1     1494.56     1600.94     36.50 o 
   5  19   1      844.33      860.27     58.10 o 
   6  19   1     2386.81     2616.81     59.99 o 
   7  19   1      213.61      208.25     25.13 o 
   8  19   1      337.17      353.03     34.38 o 
   9  19   1      372.53      352.11     43.21 o 
  -9  20   1        1.47        2.54     17.45 o 
  -8  20   1      487.45      489.72     32.72 o 
  -7  20   1     1279.22     1321.49     57.04 o 
  -6  20   1       53.69       49.51     12.96 o 
  -5  20   1        6.75       10.13     11.16 o 
  -4  20   1       26.94       38.52     11.76 o 
  -3  20   1        3.29       11.74      8.70 o 
  -2  20   1       88.47       76.85     15.66 o 
  -1  20   1        0.22       16.18     13.78 o 
   0  20   1      277.70      296.53     31.23 o 
   1  20   1      661.68      681.18     32.29 o 
   2  20   1      587.09      615.43     32.29 o 
   3  20   1     1702.15     1725.83     39.52 o 
   4  20   1      557.88      531.47     24.14 o 
   5  20   1      767.89      798.09     41.79 o 
   6  20   1        1.88       24.80     16.21 o 
   7  20   1      644.09      649.44     35.61 o 
   8  20   1      442.13      457.49     38.52 o 
  -8  21   1        0.08       28.63     17.50 o 
  -7  21   1       70.73       48.96     14.30 o 
  -6  21   1       91.64       81.88     19.09 o 
  -5  21   1        0.94       18.69     13.14 o 
  -4  21   1      139.17      138.51     19.07 o 
  -3  21   1        5.21       33.22     13.06 o 
  -2  21   1      198.59      173.85     19.24 o 
  -1  21   1      375.28      392.08     30.84 o 
   0  21   1       87.43       73.38     15.40 o 
   1  21   1      894.43      838.10     51.95 o 
   2  21   1       62.51       71.50     15.09 o 
   3  21   1      707.76      656.73     34.24 o 
   4  21   1      158.65      157.49     17.76 o 
   5  21   1      288.53      249.69     32.38 o 
   6  21   1       62.04       41.78     16.36 o 
   7  21   1       45.80       44.75     17.00 o 
  -7  22   1       33.81       26.26     16.03 o 
  -6  22   1        0.14       27.19     16.65 o 
  -5  22   1      146.46      130.24     17.85 o 
  -4  22   1      165.60      180.00     24.77 o 
  -3  22   1      130.89      117.16     20.49 o 
  -2  22   1       45.24       50.29     13.28 o 
  -1  22   1       54.38       30.88     14.30 o 
   0  22   1      162.06      165.68     23.24 o 
   1  22   1      319.59      341.36     31.85 o 
   2  22   1      909.09      917.23     38.18 o 
   3  22   1      449.91      400.24     25.95 o 
   4  22   1        4.21       13.48     16.84 o 
   5  22   1        0.00       11.12     15.40 o 
   6  22   1        3.20        7.44     15.73 o 
  -6  23   1       43.12       35.35     16.97 o 
  -5  23   1      262.08      263.63     41.85 o 
  -4  23   1      309.19      325.30     24.85 o 
  -3  23   1        9.89       15.88     11.95 o 
  -2  23   1      119.16      115.00     18.01 o 
  -1  23   1       13.43       21.01     11.66 o 
   0  23   1       49.93       62.15     18.02 o 
   1  23   1        6.30       23.58     13.55 o 
   2  23   1      366.36      313.17     33.90 o 
   3  23   1       59.71       35.44     14.53 o 
   4  23   1       83.60       73.56     16.82 o 
   5  23   1      613.20      622.16     50.13 o 
  -5  24   1      101.31      146.48     51.57 o 
  -4  24   1      809.46      862.19     37.87 o 
  -3  24   1      224.67      194.08     20.17 o 
  -2  24   1      368.72      350.15     32.36 o 
  -1  24   1      323.06      360.74     26.95 o 
   0  24   1      977.51     1010.46     48.61 o 
   1  24   1      122.43      131.21     25.40 o 
   2  24   1       79.33       93.81     18.10 o 
   3  24   1       74.19       44.90     17.60 o 
   4  24   1      483.47      506.67     42.80 o 
  -3  25   1      159.83      155.80     21.21 o 
  -2  25   1      159.19      156.36     21.02 o 
  -1  25   1        3.03       29.97     13.11 o 
   0  25   1       21.05       23.33     13.18 o 
   1  25   1      182.23      198.12     22.77 o 
   2  25   1       10.26       27.48     13.24 o 
 -14   0   2      903.05      974.29     75.99 o 
 -13   0   2      222.03      248.29     26.89 o 
 -12   0   2        7.12       13.02      7.77 o 
 -11   0   2     1305.12     1279.70     43.43 o 
 -10   0   2     9909.10    10343.29    116.79 o 
  -9   0   2      174.00      192.57     31.18 o 
  -8   0   2     9038.17     9243.13    151.26 o 
  -7   0   2      565.09      582.55     60.39 o 
  -6   0   2     1235.09     1217.51     35.98 o 
  -5   0   2     5386.62     5327.49    109.40 o 
  -4   0   2      164.50      194.34     10.81 o 
  -3   0   2    50934.35    50936.34    812.69 o 
  -2   0   2    33909.63    34324.14    165.15 o 
  -1   0   2    10059.39    10277.80     71.51 o 
   0   0   2    50088.74    51769.34    298.93 o 
   1   0   2     2987.26     2920.07     56.54 o 
   2   0   2     1927.92     1959.75     39.82 o 
   3   0   2     4420.58     4325.21     62.04 o 
   4   0   2     2685.99     2415.86     49.19 o 
   5   0   2     3465.99     3816.28     51.77 o 
   6   0   2     2358.94     2485.13     48.03 o 
   7   0   2       26.32       31.60      6.89 o 
   8   0   2     1950.07     1897.92     33.88 o 
   9   0   2     3060.03     3153.51     84.59 o 
  10   0   2      558.03      506.20     29.97 o 
  11   0   2     2724.26     2725.88    100.84 o 
  12   0   2      526.84      580.66    138.50 o 
  13   0   2      546.79      584.17    128.08 o 
 -14   1   2      296.66      234.09     33.09 o 
 -13   1   2      303.76      264.13     18.48 o 
 -12   1   2       15.63       22.50     12.47 o 
 -11   1   2      713.43      723.30     36.77 o 
 -10   1   2      848.70      837.82     30.82 o 
  -9   1   2     5702.15     5615.94     66.27 o 
  -8   1   2     6274.19     6285.70     69.13 o 
  -7   1   2     3196.24     3072.17     41.42 o 
  -6   1   2     4113.35     4237.43     44.73 o 
  -5   1   2     1596.93     1515.96     23.44 o 
  -4   1   2     5219.83     5171.89     58.43 o 
  -3   1   2      342.35      354.49      8.46 o 
  -2   1   2    13708.86    14044.71     74.11 o 
  -1   1   2      753.62      669.13     10.02 o 
   0   1   2      708.60      701.08     13.45 o 
   1   1   2     4645.38     4658.95     27.59 o 
   2   1   2      164.85      161.00      6.45 o 
   3   1   2      365.27      353.30      9.58 o 
   4   1   2      506.40      651.13     10.59 o 
   5   1   2     1267.70     1459.72     22.42 o 
   6   1   2     5775.22     5838.02     51.75 o 
   7   1   2      179.16      179.22      9.61 o 
   8   1   2     3832.98     3795.09     40.94 o 
   9   1   2       71.53       60.28      9.01 o 
  10   1   2     1027.62      965.23     28.53 o 
  11   1   2        8.49       29.74     19.26 o 
  12   1   2       88.13      109.98     35.02 o 
  13   1   2       49.17       46.18     20.57 o 
 -14   2   2        4.64       28.46     18.63 o 
 -13   2   2        7.76       27.71     12.19 o 
 -12   2   2        2.28       16.81      8.92 o 
 -11   2   2       95.60       89.08     19.55 o 
 -10   2   2     1065.72     1019.19     35.23 o 
  -9   2   2       86.99       78.52     14.76 o 
  -8   2   2     1807.40     1762.18     33.84 o 
  -7   2   2       84.75       85.33     12.51 o 
  -6   2   2     3148.17     3181.17     33.05 o 
  -5   2   2      253.19      209.42      9.58 o 
  -4   2   2     1540.06     1543.68     20.19 o 
  -3   2   2     2207.12     2084.20     20.54 o 
  -2   2   2     4143.23     4157.92     37.73 o 
  -1   2   2    12670.19    13107.27     54.10 o 
   0   2   2       30.31       37.56      3.46 o 
   1   2   2      801.39      776.93      9.26 o 
   2   2   2      130.16      107.86      3.91 o 
   3   2   2      355.01      351.85      6.68 o 
   4   2   2     2471.80     2560.57     19.57 o 
   5   2   2     5253.23     5183.63     34.41 o 
   6   2   2      813.46      900.71     15.06 o 
   7   2   2     1556.70     1463.76     19.21 o 
   8   2   2       33.87       33.23      6.74 o 
   9   2   2       86.21       85.51     11.65 o 
  10   2   2      278.94      248.65     24.08 o 
  11   2   2       21.86       34.31     14.30 o 
  12   2   2        0.29       24.81     22.72 o 
  13   2   2       37.56       44.44     22.47 o 
 -14   3   2        1.28       10.20     14.68 o 
 -13   3   2      101.23       96.24     19.25 o 
 -12   3   2        0.34        3.54      9.34 o 
 -11   3   2      413.32      386.13     30.92 o 
 -10   3   2     2297.01     2311.12     45.17 o 
  -9   3   2      472.26      480.18     41.76 o 
  -8   3   2      391.09      362.96     24.29 o 
  -7   3   2      359.58      317.31     23.87 o 
  -6   3   2     1698.94     1645.49     27.46 o 
  -5   3   2      262.77      300.21     16.45 o 
  -4   3   2     8892.94     8651.12     72.74 o 
  -3   3   2     1508.40     1456.42     27.35 o 
  -2   3   2     3272.48     3331.31     44.76 o 
  -1   3   2       77.37       80.32      5.92 o 
   0   3   2     7662.32     7756.53     46.86 o 
   1   3   2     2034.52     2053.72     15.69 o 
   2   3   2    10374.82    10609.68     82.45 o 
   3   3   2      831.72      803.47     14.97 o 
   4   3   2     1967.62     2012.69     30.03 o 
   5   3   2     1378.14     1213.33     16.73 o 
   6   3   2     1454.50     1543.73     19.39 o 
   7   3   2     1188.53     1108.32     16.30 o 
   8   3   2     2727.71     2653.59     42.85 o 
   9   3   2       28.94       35.25      7.21 o 
  10   3   2     1106.65     1089.27     33.52 o 
  11   3   2        0.84       13.26     10.32 o 
  12   3   2       34.58       36.70     24.83 o 
  13   3   2       13.24       21.31     24.38 o 
 -14   4   2       22.47       20.91     21.64 o 
 -13   4   2      114.98      149.64     26.01 o 
 -12   4   2       69.94       57.03     14.05 o 
 -11   4   2      176.04      167.35     19.48 o 
 -10   4   2      574.59      564.14     25.91 o 
  -9   4   2       73.46       65.50     10.60 o 
  -8   4   2        9.77       21.58      9.05 o 
  -7   4   2      715.20      651.85     22.30 o 
  -6   4   2      300.93      369.79     15.85 o 
  -5   4   2     4608.04     4689.74     67.22 o 
  -4   4   2     7380.94     7303.14     73.17 o 
  -3   4   2     5980.01     6071.13     40.17 o 
  -2   4   2      110.58      127.61      5.87 o 
  -1   4   2     4543.25     4688.54     27.99 o 
   0   4   2    10519.74    11198.41     36.31 o 
   1   4   2    39064.96    41351.76    150.64 o 
   2   4   2     2995.13     2927.68     25.25 o 
   3   4   2       56.40       33.91      5.22 o 
   4   4   2      148.67      192.34     11.91 o 
   5   4   2      920.84      883.51     16.90 o 
   6   4   2      139.75      139.83      5.35 o 
   7   4   2      391.08      329.31      9.97 o 
   8   4   2       95.80       93.89      9.54 o 
   9   4   2      165.22      132.96     16.62 o 
  10   4   2       70.38       78.62     16.19 o 
  11   4   2      258.34      248.25     21.45 o 
  12   4   2      454.05      422.96     38.12 o 
  13   4   2       89.01       95.18     32.56 o 
 -14   5   2       19.35       30.92     17.45 o 
 -13   5   2     1307.74     1435.25     48.90 o 
 -12   5   2      137.43      140.31     21.54 o 
 -11   5   2       35.15       40.34     12.54 o 
 -10   5   2     1421.41     1414.76     31.76 o 
  -9   5   2     2964.32     3003.64     45.48 o 
  -8   5   2     2457.05     2369.49     37.73 o 
  -7   5   2      545.40      470.45     27.57 o 
  -6   5   2       64.84       45.00      7.67 o 
  -5   5   2     9770.61     9657.80    121.25 o 
  -4   5   2      729.04      658.65     13.91 o 
  -3   5   2       64.06       65.14      5.88 o 
  -2   5   2      797.68      768.22     12.32 o 
  -1   5   2      387.81      397.45      9.41 o 
   0   5   2     7500.56     7807.41     56.39 o 
   1   5   2     8741.31     9323.74     59.67 o 
   2   5   2     1240.08     1159.52     13.60 o 
   3   5   2      476.26      439.06     12.48 o 
   4   5   2      344.08      375.27     16.53 o 
   5   5   2     2276.76     2082.60     39.43 o 
   6   5   2     7067.20     6943.77    106.99 o 
   7   5   2     2037.09     1854.19     29.79 o 
   8   5   2        7.00       12.93      3.99 o 
   9   5   2       94.73       36.07     13.04 o 
  10   5   2     1762.43     1637.89     41.94 o 
  11   5   2       51.03       64.82     16.64 o 
  12   5   2      172.69      148.28     26.31 o 
  13   5   2        2.70       14.12     20.66 o 
 -14   6   2      202.56      164.98     27.36 o 
 -13   6   2     1174.92     1265.94     45.41 o 
 -12   6   2      478.42      552.86     42.01 o 
 -11   6   2     2197.54     2279.45     41.70 o 
 -10   6   2      134.12      125.91     12.66 o 
  -9   6   2      171.91      148.18     15.68 o 
  -8   6   2     2376.01     2302.80     39.79 o 
  -7   6   2      192.55      180.88     12.75 o 
  -6   6   2      259.89      239.99     16.09 o 
  -5   6   2     3519.38     3569.88     36.25 o 
  -4   6   2        3.37       18.87      9.79 o 
  -3   6   2      816.05      759.59     13.18 o 
  -2   6   2     2564.30     2473.58     32.18 o 
  -1   6   2      380.84      355.42      9.26 o 
   0   6   2     6066.53     6240.67     59.34 o 
   1   6   2     5620.48     5840.43     51.10 o 
   2   6   2     4820.73     4818.60     44.67 o 
   3   6   2     1149.97     1159.74     22.75 o 
   4   6   2     7626.14     7791.45    114.66 o 
   5   6   2     1846.70     1841.71     52.58 o 
   6   6   2      721.39      690.82     25.30 o 
   7   6   2        0.87       20.51     14.35 o 
   8   6   2      553.15      471.63     28.75 o 
   9   6   2     1191.68     1352.44     38.78 o 
  10   6   2     1409.22     1379.17     45.42 o 
  11   6   2      437.94      517.14     29.38 o 
  12   6   2      128.77      147.49     28.83 o 
 -13   7   2      212.90      236.99     26.21 o 
 -12   7   2        5.61       30.15     17.11 o 
 -11   7   2        5.17       23.69     12.76 o 
 -10   7   2       38.15       39.97     10.34 o 
  -9   7   2     1096.39     1101.67     28.53 o 
  -8   7   2        0.11       12.38     10.48 o 
  -7   7   2      785.34      804.57     30.93 o 
  -6   7   2        1.26       18.49     11.00 o 
  -5   7   2       64.84       72.79      7.81 o 
  -4   7   2      878.27      732.64     18.41 o 
  -3   7   2       74.92       71.10      6.51 o 
  -2   7   2      901.67      842.60     13.97 o 
  -1   7   2     1274.27     1208.23     16.44 o 
   0   7   2     2833.55     2891.63     21.79 o 
   1   7   2     2509.41     2658.83     21.39 o 
   2   7   2        0.87       11.47      4.70 o 
   3   7   2      119.30       87.68      6.63 o 
   4   7   2      541.05      535.84     11.02 o 
   5   7   2        4.56       12.61     13.87 o 
   6   7   2      453.09      449.41     23.80 o 
   7   7   2        0.76       34.97     17.06 o 
   8   7   2       85.05       84.27     15.19 o 
   9   7   2       81.42       54.34     15.40 o 
  10   7   2        0.96       14.20     16.94 o 
  11   7   2        4.85       29.15     16.40 o 
  12   7   2      124.86      131.10     19.97 o 
 -13   8   2      175.76      189.83     29.00 o 
 -12   8   2      831.93      945.88     45.02 o 
 -11   8   2     1318.69     1403.50     43.75 o 
 -10   8   2      476.85      433.27     21.83 o 
  -9   8   2      119.36      101.27     13.39 o 
  -8   8   2      925.53      928.49     26.65 o 
  -7   8   2      289.07      233.76     16.36 o 
  -6   8   2     9026.56     9527.10     90.53 o 
  -5   8   2      109.81      165.06     12.76 o 
  -4   8   2     4846.17     5067.59     43.96 o 
  -3   8   2    16997.68    17673.77    175.16 o 
  -2   8   2     6526.96     6849.45     51.30 o 
  -1   8   2     2128.67     2135.05     30.73 o 
   0   8   2     3862.66     4136.89     53.31 o 
   1   8   2     1090.73     1028.15     18.13 o 
   2   8   2    26589.28    29696.11    158.24 o 
   3   8   2        6.28       18.22      7.87 o 
   4   8   2        0.61       15.27      3.99 o 
   5   8   2     1887.27     1757.71     38.35 o 
   6   8   2      650.33      669.99     26.51 o 
   7   8   2     1391.51     1405.04     38.79 o 
   8   8   2      317.19      272.93     20.38 o 
   9   8   2      392.25      426.54     25.15 o 
  10   8   2     1488.73     1584.73     44.28 o 
  11   8   2     1980.81     1995.88     50.42 o 
  12   8   2     1009.70     1031.99     62.23 o 
 -13   9   2      240.35      247.59     24.88 o 
 -12   9   2       84.58       81.21     23.02 o 
 -11   9   2       17.62       26.97     15.17 o 
 -10   9   2       62.49       53.17     14.45 o 
  -9   9   2      649.40      645.99     29.81 o 
  -8   9   2     2668.12     2619.53     43.26 o 
  -7   9   2      326.90      289.44     15.97 o 
  -6   9   2     3729.04     3537.09     47.90 o 
  -5   9   2     8643.66     9024.83     95.25 o 
  -4   9   2       98.51       94.49     10.72 o 
  -3   9   2     1287.85     1297.60     27.94 o 
  -2   9   2       27.80       69.90     23.07 o 
  -1   9   2     1345.38     1317.98     23.80 o 
   0   9   2     3859.48     4046.15     55.81 o 
   1   9   2     3118.36     3133.62     30.62 o 
   2   9   2     3344.46     3365.76     47.30 o 
   3   9   2     1756.75     1808.82     23.44 o 
   4   9   2     1809.53     1663.77     31.65 o 
   5   9   2     1027.66     1004.78     18.88 o 
   6   9   2     6668.39     6477.99     95.83 o 
   7   9   2     1340.92     1284.85     46.40 o 
   8   9   2     1079.50      967.33     39.69 o 
   9   9   2        0.02       22.29     15.46 o 
  10   9   2       19.34       16.12     16.36 o 
  11   9   2      124.44      118.10     17.89 o 
  12   9   2        0.07        8.08     14.58 o 
 -13  10   2       32.68       39.84     17.33 o 
 -12  10   2       65.12       85.32     20.53 o 
 -11  10   2      234.42      214.61     29.99 o 
 -10  10   2      331.86      306.84     20.89 o 
  -9  10   2      106.61      106.12     13.59 o 
  -8  10   2     1008.64      957.24     25.79 o 
  -7  10   2     1476.70     1488.61     35.24 o 
  -6  10   2      128.56       92.00     11.30 o 
  -5  10   2     4454.59     4286.30     60.84 o 
  -4  10   2     6266.85     6114.52     70.11 o 
  -3  10   2      615.41      626.49     18.68 o 
  -2  10   2      835.15      891.43     23.88 o 
  -1  10   2      748.88      844.65     23.12 o 
   0  10   2       14.57       38.15      6.67 o 
   1  10   2     2093.94     2012.21     30.24 o 
   2  10   2     7885.69     8110.54     87.32 o 
   3  10   2     1413.33     1316.08     25.74 o 
   4  10   2      702.23      733.65     19.85 o 
   5  10   2     1090.52     1169.05     19.72 o 
   6  10   2        0.03       24.47     15.17 o 
   7  10   2      771.84      795.65     32.70 o 
   8  10   2      105.97      100.04     27.19 o 
   9  10   2     1046.22     1095.06     46.80 o 
  10  10   2       17.91       32.55     17.72 o 
  11  10   2      270.93      268.17     27.48 o 
  12  10   2      809.42      853.08     37.94 o 
 -13  11   2       57.21       72.05     18.96 o 
 -12  11   2       96.52      116.19     21.79 o 
 -11  11   2       24.05       31.59     14.57 o 
 -10  11   2      212.83      227.73     28.89 o 
  -9  11   2     1218.18     1186.82     29.54 o 
  -8  11   2       69.34       81.07     15.09 o 
  -7  11   2      463.00      511.87     24.15 o 
  -6  11   2     2087.72     2110.08     36.41 o 
  -5  11   2      154.60      135.70     14.07 o 
  -4  11   2     1127.59      945.03     37.58 o 
  -3  11   2     7192.47     7455.19    105.33 o 
  -2  11   2      146.93      195.72     14.79 o 
  -1  11   2      284.90      346.05     20.93 o 
   0  11   2     6252.15     6389.05    114.46 o 
   1  11   2      456.61      438.74     19.92 o 
   2  11   2     1481.89     1519.29     25.86 o 
   3  11   2      123.36      142.35     12.54 o 
   4  11   2     1109.31     1046.71     27.73 o 
   5  11   2      265.80      242.40     10.72 o 
   6  11   2      452.22      402.22     12.49 o 
   7  11   2      459.11      512.06     31.39 o 
   8  11   2     1346.66     1444.32     40.80 o 
   9  11   2       10.37       25.73     16.69 o 
  10  11   2      736.01      691.81     32.60 o 
  11  11   2        8.68       40.55     17.46 o 
 -12  12   2     1047.02     1106.84     44.22 o 
 -11  12   2     1038.97     1118.43     41.44 o 
 -10  12   2      192.93      203.24     22.51 o 
  -9  12   2      505.71      503.52     22.45 o 
  -8  12   2      243.32      239.97     18.62 o 
  -7  12   2     4274.25     4239.37     50.07 o 
  -6  12   2     9739.98     9897.87     97.71 o 
  -5  12   2      273.31      266.79     21.53 o 
  -4  12   2     5898.81     6042.75     71.16 o 
  -3  12   2     1207.04     1356.80     27.64 o 
  -2  12   2      508.82      500.00     24.18 o 
  -1  12   2     1005.28     1156.89     26.49 o 
   0  12   2       32.04       78.13     13.12 o 
   1  12   2     3860.23     4010.77     74.93 o 
   2  12   2      219.24      230.57     16.87 o 
   3  12   2      286.35      248.32     18.48 o 
   4  12   2     2302.47     2248.11     47.53 o 
   5  12   2     5966.33     5924.37     86.27 o 
   6  12   2       43.62       44.71      9.35 o 
   7  12   2     2292.92     2184.35     47.32 o 
   8  12   2     1040.45     1085.71     38.16 o 
   9  12   2        2.21       24.55     16.88 o 
  10  12   2       33.75       38.76     16.34 o 
  11  12   2      262.71      246.72     24.99 o 
 -12  13   2      577.21      638.84     35.86 o 
 -11  13   2      136.14      128.20     26.71 o 
 -10  13   2      278.22      305.76     23.87 o 
  -9  13   2      223.61      203.61     22.03 o 
  -8  13   2     1188.03     1155.15     45.95 o 
  -7  13   2       58.98       70.97     13.26 o 
  -6  13   2     1446.34     1396.39     37.35 o 
  -5  13   2     1704.65     1754.97     34.14 o 
  -4  13   2      558.25      536.00     34.40 o 
  -3  13   2      299.22      321.07     22.78 o 
  -2  13   2     1971.01     1917.51     35.25 o 
  -1  13   2      671.56      592.63     22.92 o 
   0  13   2       93.42       82.04     13.16 o 
   1  13   2       26.29       27.38     12.40 o 
   2  13   2      241.06      260.11     21.81 o 
   3  13   2      719.46      687.90     21.23 o 
   4  13   2      132.88      132.90     14.07 o 
   5  13   2      409.42      376.55     20.33 o 
   6  13   2     2278.11     2144.22     57.55 o 
   7  13   2      657.44      686.56     31.21 o 
   8  13   2        0.40       14.84     16.01 o 
   9  13   2      267.07      246.84     23.81 o 
  10  13   2      186.57      212.16     24.55 o 
  11  13   2       14.84       22.16     15.19 o 
 -12  14   2        1.72       23.96     17.94 o 
 -11  14   2      129.59      120.59     25.13 o 
 -10  14   2      606.61      684.67     34.62 o 
  -9  14   2       48.22       54.24     12.43 o 
  -8  14   2      638.13      617.85     24.30 o 
  -7  14   2        9.52        9.97     11.58 o 
  -6  14   2      313.47      298.49     18.77 o 
  -5  14   2        1.48        3.38     12.17 o 
  -4  14   2       21.50       16.25     12.57 o 
  -3  14   2     3719.39     3693.95     49.67 o 
  -2  14   2     1529.73     1466.89     35.94 o 
  -1  14   2      436.16      431.43     26.14 o 
   0  14   2     2869.32     2826.50     41.72 o 
   1  14   2     2505.19     2467.10     44.34 o 
   2  14   2       41.17       37.04     12.76 o 
   3  14   2     1045.54     1056.23     26.73 o 
   4  14   2       64.44       77.34     16.00 o 
   5  14   2      118.58      106.19     12.83 o 
   6  14   2        3.66       34.70     16.41 o 
   7  14   2       19.90       18.87     14.42 o 
   8  14   2      797.35      770.10     40.42 o 
   9  14   2      186.04      162.47     23.86 o 
  10  14   2        3.12       22.28     15.14 o 
  11  14   2     1402.70     1391.90     49.14 o 
 -11  15   2      984.95     1043.85     42.85 o 
 -10  15   2      319.22      358.26     28.70 o 
  -9  15   2      661.55      586.36     35.73 o 
  -8  15   2        8.11       18.51      9.36 o 
  -7  15   2       20.22       36.49     14.71 o 
  -6  15   2        1.42       21.17     10.56 o 
  -5  15   2        0.05       18.21     13.80 o 
  -4  15   2     1055.55     1059.57     28.37 o 
  -3  15   2       21.80       35.13     11.46 o 
  -2  15   2       78.48       88.24     13.57 o 
  -1  15   2       68.05       72.83     12.13 o 
   0  15   2        0.14        6.89      8.44 o 
   1  15   2      484.96      490.44     23.31 o 
   2  15   2      661.70      690.13     29.78 o 
   3  15   2      128.46      119.78     14.09 o 
   4  15   2        8.55       27.66     11.24 o 
   5  15   2       33.29       41.78      9.81 o 
   6  15   2        5.34       12.39     14.76 o 
   7  15   2        9.82       14.79     14.83 o 
   8  15   2      956.64      991.31     38.41 o 
   9  15   2      440.42      439.44     33.95 o 
  10  15   2       90.48       66.57     20.36 o 
 -11  16   2       74.96       61.55     19.87 o 
 -10  16   2        3.79       23.63     16.53 o 
  -9  16   2       34.26       39.26     20.32 o 
  -8  16   2      513.99      531.80     22.61 o 
  -7  16   2       74.07       73.47     13.61 o 
  -6  16   2        7.90       14.13     10.70 o 
  -5  16   2       92.02       83.62     16.56 o 
  -4  16   2      244.82      223.97     17.28 o 
  -3  16   2       62.29       67.12     11.94 o 
  -2  16   2      242.57      229.25     19.84 o 
  -1  16   2        0.02       10.11     11.97 o 
   0  16   2      214.08      218.30     26.46 o 
   1  16   2        6.11       39.76     12.36 o 
   2  16   2      175.71      144.19     15.87 o 
   3  16   2      927.37      931.94     33.10 o 
   4  16   2      157.09      156.11     14.52 o 
   5  16   2      313.45      346.94     26.41 o 
   6  16   2      107.67      117.51     21.36 o 
   7  16   2       26.94       37.61     18.05 o 
   8  16   2       41.56       41.70     18.43 o 
   9  16   2      197.81      194.49     27.75 o 
  10  16   2      489.52      491.77     32.24 o 
 -10  17   2      151.27      163.86     22.52 o 
  -9  17   2      548.29      513.41     30.98 o 
  -8  17   2      122.80       97.01     20.03 o 
  -7  17   2     1491.21     1420.67     35.04 o 
  -6  17   2      811.58      828.97     28.14 o 
  -5  17   2     1235.64     1198.67     31.89 o 
  -4  17   2      296.62      284.59     18.76 o 
  -3  17   2       56.79       47.63     11.07 o 
  -2  17   2      301.91      277.07     22.38 o 
  -1  17   2     2206.51     2132.52     39.02 o 
   0  17   2      248.83      258.96     24.87 o 
   1  17   2      495.33      444.94     33.38 o 
   2  17   2     2531.95     2537.57     43.04 o 
   3  17   2      167.58      148.57     16.02 o 
   4  17   2      990.71     1024.32     27.61 o 
   5  17   2      109.92      108.68     26.04 o 
   6  17   2     2862.22     2986.55     60.35 o 
   7  17   2      336.98      385.40     30.39 o 
   8  17   2        1.10       15.42     15.50 o 
   9  17   2      134.11      122.25     24.42 o 
 -10  18   2      296.42      313.39     27.85 o 
  -9  18   2       68.42       59.07     21.92 o 
  -8  18   2      450.30      436.63     28.32 o 
  -7  18   2      150.77      140.62     16.55 o 
  -6  18   2      343.39      326.41     21.51 o 
  -5  18   2      952.27      953.17     30.13 o 
  -4  18   2       88.98       83.58     12.81 o 
  -3  18   2        1.46        5.73     11.87 o 
  -2  18   2      148.01      157.83     17.83 o 
  -1  18   2       40.38       48.27     13.36 o 
   0  18   2      183.33      181.72     22.03 o 
   1  18   2        2.65       13.62      9.09 o 
   2  18   2      871.76      880.15     35.41 o 
   3  18   2      475.68      492.75     25.34 o 
   4  18   2     1556.53     1589.90     36.46 o 
   5  18   2      184.17      156.67     21.91 o 
   6  18   2        5.74        9.06     15.49 o 
   7  18   2        0.70       13.36     16.29 o 
   8  18   2        2.68       38.84     16.73 o 
   9  18   2       75.48       73.97     17.31 o 
  -9  19   2     1074.76      973.10     60.54 o 
  -8  19   2        0.20        9.62     15.01 o 
  -7  19   2       14.62       25.34     12.80 o 
  -6  19   2      229.28      235.20     22.78 o 
  -5  19   2       26.70       34.13     14.81 o 
  -4  19   2      113.05      107.64     13.57 o 
  -3  19   2      648.57      634.07     29.24 o 
  -2  19   2        0.20        8.78     11.57 o 
  -1  19   2        2.04       12.54      8.05 o 
   0  19   2      238.17      234.89     21.94 o 
   1  19   2      393.19      453.95     28.76 o 
   2  19   2     1103.48     1151.87     35.34 o 
   3  19   2      737.78      718.06     36.60 o 
   4  19   2      192.97      183.36     23.25 o 
   5  19   2      564.18      625.78     37.67 o 
   6  19   2      682.60      677.72     33.81 o 
   7  19   2      151.32      176.61     36.08 o 
   8  19   2      456.33      473.38     37.70 o 
  -9  20   2      173.85      160.45     37.46 o 
  -8  20   2      258.51      272.62     36.97 o 
  -7  20   2      349.85      357.80     33.25 o 
  -6  20   2      727.08      698.15     36.09 o 
  -5  20   2      136.09      142.42     16.35 o 
  -4  20   2      240.97      183.64     16.97 o 
  -3  20   2      204.35      226.20     21.84 o 
  -2  20   2       12.83       24.89     12.18 o 
  -1  20   2        0.05       20.78     10.57 o 
   0  20   2       69.89       64.83     13.57 o 
   1  20   2      203.24      204.29     19.46 o 
   2  20   2       28.29       39.01      9.90 o 
   3  20   2        0.87       22.45     12.90 o 
   4  20   2      376.65      351.39     38.15 o 
   5  20   2      550.23      580.09     40.25 o 
   6  20   2      149.74      149.96     23.36 o 
   7  20   2      151.89      173.95     22.86 o 
   8  20   2       45.17       48.46     24.83 o 
  -8  21   2        4.64       20.45     16.05 o 
  -7  21   2      834.90      860.36     45.53 o 
  -6  21   2       17.89       27.36     12.99 o 
  -5  21   2       94.51      100.09     17.27 o 
  -4  21   2      749.26      784.27     32.71 o 
  -3  21   2      106.06      114.76     16.42 o 
  -2  21   2     2431.64     2592.46     51.28 o 
  -1  21   2     1436.58     1543.27     50.30 o 
   0  21   2      473.19      498.45     27.77 o 
   1  21   2       10.49       24.00     11.69 o 
   2  21   2     1337.96     1317.59     52.45 o 
   3  21   2      541.65      490.95     27.02 o 
   4  21   2       18.45       29.09     17.38 o 
   5  21   2       18.39       21.82     14.67 o 
   6  21   2       47.51       53.20     17.31 o 
   7  21   2       38.29       22.73     15.86 o 
  -7  22   2       62.03       38.60     17.82 o 
  -6  22   2      782.57      957.29     41.55 o 
  -5  22   2       91.15       77.26     14.78 o 
  -4  22   2        3.12       18.71     14.32 o 
  -3  22   2     1378.57     1476.84     45.98 o 
  -2  22   2     1432.87     1460.16     41.84 o 
  -1  22   2      276.84      287.47     24.73 o 
   0  22   2      640.99      578.75     34.36 o 
   1  22   2      331.41      318.44     23.07 o 
   2  22   2      288.29      285.59     23.21 o 
   3  22   2       96.51       93.55     18.39 o 
   4  22   2       37.90       41.84     16.64 o 
   5  22   2       63.70       84.83     45.61 o 
   6  22   2       38.47       36.59     17.20 o 
  -6  23   2      289.09      279.21     32.36 o 
  -5  23   2      308.62      306.07     24.72 o 
  -4  23   2       25.77       39.69     13.27 o 
  -3  23   2      572.63      597.23     30.67 o 
  -2  23   2        3.91       12.24     14.11 o 
  -1  23   2       25.49       34.16     13.21 o 
   0  23   2      127.05      135.83     19.28 o 
   1  23   2      800.17      732.52     37.89 o 
   2  23   2      137.79      109.96     18.26 o 
   3  23   2        7.53       27.93     15.88 o 
   4  23   2       79.86       98.09     21.24 o 
   5  23   2       41.26       27.16     16.96 o 
  -5  24   2      784.23      759.31     53.78 o 
  -4  24   2      556.31      565.78     31.45 o 
  -3  24   2      115.82       94.78     18.52 o 
  -2  24   2      478.00      468.01     27.65 o 
  -1  24   2       40.86       39.42     11.75 o 
   0  24   2      200.57      184.86     25.07 o 
   1  24   2       76.75       61.81     17.65 o 
   2  24   2       92.49       97.03     23.15 o 
   3  24   2      959.62      929.92     48.28 o 
   4  24   2       29.44       16.96     15.85 o 
  -3  25   2      322.53      309.82     25.65 o 
  -2  25   2      314.48      301.87     29.59 o 
  -1  25   2       62.04       53.22     17.39 o 
   0  25   2       17.35       34.41     20.77 o 
   1  25   2        1.36        8.50     11.49 o 
   2  25   2     1267.81     1101.39     65.33 o 
 -14   1   3       62.19       62.54     19.14 o 
 -13   1   3       69.25       85.62     16.69 o 
 -12   1   3       55.14       89.10     18.63 o 
 -11   1   3      181.51      175.17     24.14 o 
 -10   1   3      832.28      879.36     35.91 o 
  -9   1   3      826.53      801.28     30.13 o 
  -8   1   3        8.83       23.55     10.57 o 
  -7   1   3      111.39      100.47     12.61 o 
  -6   1   3     1346.25     1403.37     28.39 o 
  -5   1   3      446.32      388.83     11.05 o 
  -4   1   3     4068.00     4001.73     41.01 o 
  -3   1   3     2234.44     2161.18     25.72 o 
  -2   1   3      219.38      227.24      5.83 o 
  -1   1   3     1679.48     1666.47     15.93 o 
   0   1   3      110.40      112.18      5.02 o 
   1   1   3      688.85      708.26     13.78 o 
   2   1   3     1686.66     1763.97     21.44 o 
   3   1   3      339.87      341.35      7.45 o 
   4   1   3     2913.28     2810.82     25.90 o 
   5   1   3     2331.93     2209.26     20.62 o 
   6   1   3        6.50        7.79      4.83 o 
   7   1   3      216.98      196.32      9.78 o 
   8   1   3      521.28      523.61     21.79 o 
   9   1   3     1597.51     1580.07     26.37 o 
  10   1   3      144.84      127.34     25.26 o 
  11   1   3     1129.75     1051.66     51.22 o 
  12   1   3      156.53      103.58     32.19 o 
 -14   2   3        2.70       21.92     14.42 o 
 -13   2   3       19.85       24.16     11.91 o 
 -12   2   3      386.80      373.86     28.99 o 
 -11   2   3     2189.61     2233.17     44.54 o 
 -10   2   3       53.07       49.39     13.85 o 
  -9   2   3     7046.88     7148.19     80.00 o 
  -8   2   3     2312.73     2242.52     43.36 o 
  -7   2   3     1095.35     1040.19     24.95 o 
  -6   2   3     4766.68     4605.41     48.47 o 
  -5   2   3     2016.23     2097.41     25.52 o 
  -4   2   3     3675.56     3707.78     33.59 o 
  -3   2   3      481.32      457.26     11.27 o 
  -2   2   3     3678.88     3871.19     25.90 o 
  -1   2   3       85.90       86.96      4.37 o 
   0   2   3     1423.80     1354.57     18.33 o 
   1   2   3     5670.39     5499.42     34.89 o 
   2   2   3     3165.79     3091.45     26.19 o 
   3   2   3     2625.07     2760.54     31.37 o 
   4   2   3     2332.31     2196.81     43.23 o 
   5   2   3     9630.38     9867.58     55.57 o 
   6   2   3      759.91      636.00     12.02 o 
   7   2   3      341.21      290.73     19.05 o 
   8   2   3     1371.09     1252.53     25.64 o 
   9   2   3       37.78       66.86     12.45 o 
  10   2   3      175.01      140.72     23.08 o 
  11   2   3       14.39       17.24     19.71 o 
  12   2   3        0.37       27.42     21.24 o 
 -14   3   3      396.12      380.08     26.95 o 
 -13   3   3       11.65       13.58     11.94 o 
 -12   3   3      121.87      102.08     18.22 o 
 -11   3   3       28.33       20.99     11.18 o 
 -10   3   3        5.63       18.81      9.56 o 
  -9   3   3    11769.04    11952.75     86.24 o 
  -8   3   3      149.92      138.37     15.17 o 
  -7   3   3      328.79      329.29     17.75 o 
  -6   3   3     2040.78     1931.88     72.47 o 
  -5   3   3    12887.82    13062.27    131.84 o 
  -4   3   3    10557.85    10949.49     66.08 o 
  -3   3   3        4.25       15.86      5.57 o 
  -2   3   3     1206.40     1144.12     15.29 o 
  -1   3   3      292.13      260.21      7.17 o 
   0   3   3     2033.16     2044.28     18.72 o 
   1   3   3     1016.39      992.03     13.09 o 
   2   3   3      795.94      839.98     13.67 o 
   3   3   3      453.09      434.08     10.81 o 
   4   3   3       72.24       83.44      8.66 o 
   5   3   3     2992.18     3007.84     42.06 o 
   6   3   3      963.13      823.37     16.02 o 
   7   3   3     3586.49     3529.08     33.95 o 
   8   3   3       19.75       19.75     11.68 o 
   9   3   3     2290.13     2363.30     50.28 o 
  10   3   3      269.71      281.12     22.45 o 
  11   3   3      449.06      430.58     36.43 o 
  12   3   3      642.61      728.34     82.44 o 
 -14   4   3      224.32      215.50     23.04 o 
 -13   4   3      137.71      142.55     22.95 o 
 -12   4   3      869.15      888.83     35.12 o 
 -11   4   3      698.53      692.17     33.83 o 
 -10   4   3       29.48       30.41     11.11 o 
  -9   4   3     1743.26     1728.51     38.85 o 
  -8   4   3       28.57       31.26     12.30 o 
  -7   4   3      100.16      114.34     12.66 o 
  -6   4   3     2104.80     2303.67     32.24 o 
  -5   4   3      348.50      515.68     19.12 o 
  -4   4   3    23165.29    23918.16    114.79 o 
  -3   4   3      211.26      165.46      6.53 o 
  -2   4   3    19242.85    20067.03     92.05 o 
  -1   4   3      108.30      108.47      6.23 o 
   0   4   3    17714.26    18275.18     96.85 o 
   1   4   3      799.26      786.85     11.35 o 
   2   4   3     6000.78     6206.34     57.13 o 
   3   4   3      921.29      963.65     18.25 o 
   4   4   3      597.21      517.94     30.10 o 
   5   4   3      460.43      416.09     19.45 o 
   6   4   3      297.15      380.61     19.02 o 
   7   4   3       79.59       89.29     17.19 o 
   8   4   3      341.72      329.99     28.18 o 
   9   4   3     1246.49     1153.41     33.77 o 
  10   4   3      385.14      422.63     27.41 o 
  11   4   3      391.16      406.14     35.47 o 
  12   4   3       85.93       90.94     26.98 o 
 -14   5   3       70.23      106.05     25.34 o 
 -13   5   3      582.61      658.34     35.81 o 
 -12   5   3      489.04      519.26     32.10 o 
 -11   5   3     1394.25     1441.04     47.52 o 
 -10   5   3      908.58      883.92     30.02 o 
  -9   5   3      843.34      812.67     28.70 o 
  -8   5   3     1846.87     1772.89     35.29 o 
  -7   5   3      234.68      231.07     15.95 o 
  -6   5   3       43.77       53.13     11.27 o 
  -5   5   3     2484.52     2212.55     37.53 o 
  -4   5   3     4371.23     4597.70     33.25 o 
  -3   5   3     7542.00     7585.37     54.03 o 
  -2   5   3     4599.60     4695.66     34.60 o 
  -1   5   3     1589.99     1634.68     18.04 o 
   0   5   3     9837.37    10264.77     54.01 o 
   1   5   3     1594.73     1502.69     17.14 o 
   2   5   3      277.08      244.35      7.46 o 
   3   5   3     2904.65     2915.55     81.09 o 
   4   5   3     2704.97     2750.18     63.74 o 
   5   5   3      466.07      430.98     25.21 o 
   6   5   3       22.14       36.49     17.97 o 
   7   5   3     1132.46     1099.38     32.11 o 
   8   5   3        0.97        6.52     13.41 o 
   9   5   3     3744.14     3587.32     56.75 o 
  10   5   3       57.15       59.68     18.97 o 
  11   5   3      154.23      135.35     22.00 o 
  12   5   3      142.49      185.98     30.97 o 
 -14   6   3      240.26      271.50     26.99 o 
 -13   6   3      547.40      583.05     32.32 o 
 -12   6   3       44.35       62.04     12.59 o 
 -11   6   3        1.64       18.19     11.78 o 
 -10   6   3      653.16      656.83     23.15 o 
  -9   6   3     1291.18     1256.90     38.62 o 
  -8   6   3     1300.32     1282.99     29.62 o 
  -7   6   3       90.41       86.32     12.25 o 
  -6   6   3     3036.22     3014.25     39.76 o 
  -5   6   3      133.34      183.31     15.15 o 
  -4   6   3       99.23       73.23      7.81 o 
  -3   6   3     5376.10     5511.18     53.62 o 
  -2   6   3    15089.86    15304.55     97.28 o 
  -1   6   3        4.37       17.85      4.61 o 
   0   6   3     2703.88     2641.90     26.96 o 
   1   6   3      282.76      287.36      7.49 o 
   2   6   3     2297.38     2429.96     25.99 o 
   3   6   3      201.36      183.90     18.47 o 
   4   6   3     1240.80     1323.48     35.95 o 
   5   6   3       47.94       53.74     12.64 o 
   6   6   3     1220.49     1274.60     32.34 o 
   7   6   3      412.51      438.77     34.28 o 
   8   6   3      102.64      121.02     19.30 o 
   9   6   3     1091.60     1149.11     35.83 o 
  10   6   3      288.35      321.61     25.42 o 
  11   6   3      492.59      485.77     27.85 o 
  12   6   3      474.88      471.06     66.39 o 
 -14   7   3       78.90       50.69     25.59 o 
 -13   7   3      460.64      513.79     38.96 o 
 -12   7   3     2190.47     2337.86     55.21 o 
 -11   7   3       80.81       70.93     13.92 o 
 -10   7   3      300.15      303.11     17.64 o 
  -9   7   3      197.27      157.35     17.00 o 
  -8   7   3      155.54      139.92     13.84 o 
  -7   7   3        5.34       24.05     12.08 o 
  -6   7   3      525.22      458.94     21.11 o 
  -5   7   3     1247.05     1231.22     25.03 o 
  -4   7   3       39.80       32.80      9.60 o 
  -3   7   3        4.02       22.60      6.02 o 
  -2   7   3     9043.31     8695.41     61.50 o 
  -1   7   3    20672.26    20603.44    120.31 o 
   0   7   3    12381.25    13013.02     71.22 o 
   1   7   3      187.92      167.57      8.70 o 
   2   7   3     1367.00     1399.51     20.90 o 
   3   7   3     3767.35     4023.57     46.90 o 
   4   7   3     1845.51     1738.45     36.16 o 
   5   7   3      730.21      731.95     25.06 o 
   6   7   3      248.56      249.84     19.12 o 
   7   7   3      155.23      137.85     16.90 o 
   8   7   3       81.28       69.51     17.12 o 
   9   7   3        1.92       13.14     13.54 o 
  10   7   3     2086.86     2165.23     49.19 o 
  11   7   3     1301.35     1372.17     49.57 o 
  12   7   3      660.26      609.82     41.52 o 
 -13   8   3       12.10       23.54     17.57 o 
 -12   8   3     2304.67     2430.71     56.35 o 
 -11   8   3      509.92      513.59     24.49 o 
 -10   8   3      243.34      249.81     19.72 o 
  -9   8   3       30.45       39.68     13.35 o 
  -8   8   3      471.69      435.43     23.01 o 
  -7   8   3      589.45      643.72     21.65 o 
  -6   8   3     1077.59     1021.72     39.87 o 
  -5   8   3        2.23       11.00      9.31 o 
  -4   8   3     1737.60     1710.15     40.48 o 
  -3   8   3     1397.97     1434.73     28.31 o 
  -2   8   3     8008.01     8363.79     69.60 o 
  -1   8   3     2936.07     3319.80     48.91 o 
   0   8   3     1447.71     1797.00     34.13 o 
   1   8   3    11082.30    12809.36    126.55 o 
   2   8   3     8053.36     8802.90     95.42 o 
   3   8   3      155.32      178.03      9.12 o 
   4   8   3      854.11      884.22     35.74 o 
   5   8   3      281.54      304.23     19.37 o 
   6   8   3      188.12      185.49     19.48 o 
   7   8   3      194.79      205.40     22.43 o 
   8   8   3       18.67       28.02     16.42 o 
   9   8   3      711.35      675.58     31.61 o 
  10   8   3      888.66      872.92     37.51 o 
  11   8   3      220.20      203.90     23.44 o 
  12   8   3      638.00      667.34     43.91 o 
 -13   9   3     2162.01     2567.03     73.29 o 
 -12   9   3       27.61       39.82     16.83 o 
 -11   9   3      611.34      588.86     31.56 o 
 -10   9   3     2011.82     2022.81     38.32 o 
  -9   9   3      394.90      355.88     23.28 o 
  -8   9   3     3843.04     3778.50     52.98 o 
  -7   9   3      391.58      373.99     19.36 o 
  -6   9   3       19.77       30.21     12.18 o 
  -5   9   3      221.00      228.67     16.38 o 
  -4   9   3       31.74       31.07     11.16 o 
  -3   9   3      264.02      210.01     17.09 o 
  -2   9   3     1713.81     1748.73     32.00 o 
  -1   9   3      819.29      933.84     24.58 o 
   0   9   3      340.00      365.15     16.66 o 
   1   9   3     9438.56     9879.40    110.04 o 
   2   9   3      418.19      397.84     13.33 o 
   3   9   3     1179.68     1172.22     18.69 o 
   4   9   3      368.77      366.44     20.36 o 
   5   9   3     1683.19     1632.57     37.70 o 
   6   9   3      335.70      287.33     20.94 o 
   7   9   3      311.72      314.16     23.67 o 
   8   9   3     1405.58     1520.05     41.02 o 
   9   9   3      688.51      625.44     31.99 o 
  10   9   3      133.96      147.58     21.14 o 
  11   9   3       52.59       77.14     18.05 o 
 -13  10   3       27.78       50.85     22.47 o 
 -12  10   3       41.40       48.72     18.00 o 
 -11  10   3      839.21      890.47     44.25 o 
 -10  10   3      209.81      164.29     15.59 o 
  -9  10   3        7.34       11.88     11.26 o 
  -8  10   3      920.26      890.09     42.87 o 
  -7  10   3        0.32       16.03     11.62 o 
  -6  10   3     1436.21     1435.21     37.17 o 
  -5  10   3     1052.88     1084.60     25.46 o 
  -4  10   3       42.26       37.84     11.91 o 
  -3  10   3      735.14      775.77     20.79 o 
  -2  10   3     3203.18     3349.92     40.00 o 
  -1  10   3      463.48      492.16     27.26 o 
   0  10   3     7635.45     7927.32     88.62 o 
   1  10   3       62.21       85.31      8.50 o 
   2  10   3      302.10      291.79     13.03 o 
   3  10   3     1528.85     1546.28     21.40 o 
   4  10   3     2915.82     2868.64     25.07 o 
   5  10   3     2663.67     2565.75     97.04 o 
   6  10   3      356.77      360.14     23.73 o 
   7  10   3       51.00       56.59     13.70 o 
   8  10   3       19.58       24.97     16.35 o 
   9  10   3     1790.25     1914.58     60.69 o 
  10  10   3      359.24      347.56     24.87 o 
  11  10   3        9.64       28.96     15.89 o 
 -13  11   3        3.49       12.31     16.99 o 
 -12  11   3        1.64       16.39     18.64 o 
 -11  11   3       43.17       53.31     24.32 o 
 -10  11   3       78.21       75.03     13.25 o 
  -9  11   3      861.70      848.17     41.17 o 
  -8  11   3      791.87      795.95     25.80 o 
  -7  11   3       62.25       62.04     12.67 o 
  -6  11   3      108.49      118.61     15.71 o 
  -5  11   3       78.60       81.19     12.50 o 
  -4  11   3      512.78      545.59     21.72 o 
  -3  11   3      762.55      760.97     21.71 o 
  -2  11   3       97.12      138.21     13.77 o 
  -1  11   3      663.99      802.95     23.43 o 
   0  11   3      149.50      169.00     17.24 o 
   1  11   3        1.00        7.95      6.96 o 
   2  11   3     1676.86     1649.63     34.50 o 
   3  11   3       34.07       44.02      7.63 o 
   4  11   3      438.85      462.74     13.58 o 
   5  11   3      381.48      339.80     22.27 o 
   6  11   3      774.24      721.15     32.34 o 
   7  11   3      327.77      318.63     29.87 o 
   8  11   3      166.06      153.07     22.94 o 
   9  11   3       61.09       66.18     16.92 o 
  10  11   3       45.75       41.27     16.71 o 
  11  11   3       25.19       33.74     15.88 o 
 -12  12   3      526.94      520.06     32.64 o 
 -11  12   3      666.99      660.63     38.83 o 
 -10  12   3      323.10      311.32     21.04 o 
  -9  12   3      426.45      418.24     20.03 o 
  -8  12   3      414.47      394.85     24.00 o 
  -7  12   3     1654.14     1638.10     34.17 o 
  -6  12   3     1993.79     2137.56     38.88 o 
  -5  12   3       14.97       28.85     13.69 o 
  -4  12   3      576.54      563.10     30.43 o 
  -3  12   3      106.41      107.66     13.56 o 
  -2  12   3      737.62      759.38     21.41 o 
  -1  12   3      829.31      792.50     21.31 o 
   0  12   3     1791.90     1662.99     46.26 o 
   1  12   3      845.55      843.76     22.30 o 
   2  12   3      620.45      599.71     18.02 o 
   3  12   3      227.93      227.97     16.10 o 
   4  12   3     2783.55     2874.25     35.25 o 
   5  12   3     7039.76     7245.12     66.96 o 
   6  12   3      670.26      705.35     30.23 o 
   7  12   3      496.41      449.66     38.87 o 
   8  12   3       21.45       28.77     16.40 o 
   9  12   3      217.12      208.37     24.93 o 
  10  12   3     1575.90     1661.91     49.48 o 
  11  12   3       67.62       40.54     16.80 o 
 -12  13   3        0.26       18.29     16.38 o 
 -11  13   3       90.77       86.82     20.02 o 
 -10  13   3       10.67       25.81     11.83 o 
  -9  13   3        0.17       19.72     11.39 o 
  -8  13   3       56.02       44.55     12.97 o 
  -7  13   3      450.33      459.89     30.26 o 
  -6  13   3       32.12       52.08     12.09 o 
  -5  13   3     2246.73     2240.14     38.78 o 
  -4  13   3      245.64      249.29     17.82 o 
  -3  13   3      198.24      200.33     15.82 o 
  -2  13   3      219.20      238.10     19.00 o 
  -1  13   3     1077.76     1060.26     25.84 o 
   0  13   3      358.37      296.68     44.09 o 
   1  13   3     1678.19     1678.02     31.17 o 
   2  13   3      338.36      349.83     19.52 o 
   3  13   3      311.84      269.91     23.16 o 
   4  13   3     4154.27     4129.74     53.97 o 
   5  13   3        0.35       10.24     14.53 o 
   6  13   3       88.32       85.33     16.16 o 
   7  13   3       55.40       55.36     21.65 o 
   8  13   3      233.48      227.77     23.62 o 
   9  13   3     1657.30     1845.21     49.43 o 
  10  13   3        0.02        5.37     14.59 o 
 -12  14   3       78.88       91.58     19.55 o 
 -11  14   3      333.39      251.66     31.98 o 
 -10  14   3       42.78       40.88     18.09 o 
  -9  14   3      177.20      196.19     16.45 o 
  -8  14   3       24.29       30.99     11.62 o 
  -7  14   3     1204.11     1200.91     30.59 o 
  -6  14   3       18.59       27.51     10.22 o 
  -5  14   3      217.88      229.77     17.97 o 
  -4  14   3        4.98       23.52     15.74 o 
  -3  14   3     3115.48     3169.29     54.49 o 
  -2  14   3     3089.26     3013.23     46.20 o 
  -1  14   3      296.23      318.97     29.14 o 
   0  14   3      982.28      938.31     28.50 o 
   1  14   3     1098.64     1100.35     28.69 o 
   2  14   3     1443.86     1461.92     36.52 o 
   3  14   3     1412.28     1510.02     32.69 o 
   4  14   3     2925.13     3029.86     56.73 o 
   5  14   3      284.44      276.22     22.38 o 
   6  14   3       81.16       89.22     21.87 o 
   7  14   3      519.35      532.11     36.22 o 
   8  14   3      139.59      161.31     21.57 o 
   9  14   3      184.66      199.48     23.34 o 
  10  14   3      171.35      205.68     25.11 o 
 -11  15   3       16.10       38.22     16.60 o 
 -10  15   3      123.24      151.00     21.80 o 
  -9  15   3       83.14       76.31     12.93 o 
  -8  15   3       74.28       78.07     12.58 o 
  -7  15   3      149.21      164.53     16.78 o 
  -6  15   3     1177.57     1193.63     31.10 o 
  -5  15   3      316.95      302.55     22.87 o 
  -4  15   3     1799.16     1828.86     37.60 o 
  -3  15   3        5.03       22.94     13.73 o 
  -2  15   3      307.04      273.14     20.65 o 
  -1  15   3     5567.49     5601.17     63.05 o 
   0  15   3     1411.67     1381.68     30.18 o 
   1  15   3        4.90       23.01     13.01 o 
   2  15   3       67.47       67.94     13.52 o 
   3  15   3     1631.42     1676.89     32.05 o 
   4  15   3     1358.68     1375.64     31.91 o 
   5  15   3      121.34      143.85     21.49 o 
   6  15   3       58.96       62.04     16.34 o 
   7  15   3        2.02       13.68     14.95 o 
   8  15   3       86.50       80.36     16.51 o 
   9  15   3        9.29       37.02     17.31 o 
  10  15   3     2532.88     2554.54     64.17 o 
 -11  16   3       13.72       12.75     16.50 o 
 -10  16   3      708.40      728.11     47.06 o 
  -9  16   3     1090.66     1045.46     40.54 o 
  -8  16   3        3.25       17.42     12.25 o 
  -7  16   3      157.92      152.61     19.15 o 
  -6  16   3      500.45      494.17     26.50 o 
  -5  16   3      135.90      130.25     13.72 o 
  -4  16   3      697.43      696.69     25.83 o 
  -3  16   3     1446.27     1474.72     37.07 o 
  -2  16   3     1786.79     1767.69     37.06 o 
  -1  16   3      178.43      191.21     20.76 o 
   0  16   3      188.61      186.14     23.61 o 
   1  16   3      236.88      219.92     18.68 o 
   2  16   3     4828.15     5016.66     53.22 o 
   3  16   3      635.75      614.24     25.19 o 
   4  16   3      147.63      162.34     14.96 o 
   5  16   3      192.47      229.36     27.49 o 
   6  16   3       34.11       57.28     22.29 o 
   7  16   3      568.11      579.54     30.81 o 
   8  16   3      303.30      315.60     25.92 o 
   9  16   3       80.67      101.27     20.92 o 
 -10  17   3       63.18       86.85     20.33 o 
  -9  17   3       23.76       51.07     18.49 o 
  -8  17   3       26.01       31.15     12.45 o 
  -7  17   3      465.67      514.29     29.18 o 
  -6  17   3      255.87      242.41     23.74 o 
  -5  17   3     1547.13     1546.90     36.09 o 
  -4  17   3       20.93       23.19     12.76 o 
  -3  17   3     1615.27     1692.47     36.12 o 
  -2  17   3       22.63       27.86      9.64 o 
  -1  17   3      468.87      501.38     27.62 o 
   0  17   3      543.41      515.93     30.47 o 
   1  17   3     1895.59     2003.67     44.13 o 
   2  17   3       83.21       75.35     12.32 o 
   3  17   3      792.59      826.04     28.80 o 
   4  17   3       10.66        8.73     10.58 o 
   5  17   3        2.36       20.79     16.32 o 
   6  17   3        6.39       15.25     16.26 o 
   7  17   3       62.31       63.51     21.88 o 
   8  17   3      487.74      493.64     34.89 o 
   9  17   3     1096.51     1150.05     45.50 o 
 -10  18   3        5.01       25.53     19.72 o 
  -9  18   3        0.22       15.94     16.35 o 
  -8  18   3      235.82      252.70     20.13 o 
  -7  18   3      194.35      166.11     23.83 o 
  -6  18   3       22.45       26.56     13.46 o 
  -5  18   3      250.88      238.85     21.50 o 
  -4  18   3     1768.01     1777.85     57.85 o 
  -3  18   3      611.90      574.93     27.20 o 
  -2  18   3      739.67      750.84     29.62 o 
  -1  18   3       81.41       95.80     18.26 o 
   0  18   3      922.87      898.41     37.75 o 
   1  18   3      134.49      135.47     16.45 o 
   2  18   3     1247.37     1269.61     39.19 o 
   3  18   3       67.27       55.78     11.40 o 
   4  18   3       10.51       27.04     15.98 o 
   5  18   3      248.71      200.88     27.16 o 
   6  18   3       96.74      139.12     28.93 o 
   7  18   3      488.10      506.31     32.76 o 
   8  18   3        2.89        3.50     15.10 o 
  -9  19   3      980.09     1061.20     42.64 o 
  -8  19   3      189.42      191.60     23.27 o 
  -7  19   3      331.53      310.01     26.11 o 
  -6  19   3       98.17       82.49     18.81 o 
  -5  19   3      660.18      680.10     33.89 o 
  -4  19   3      457.92      468.15     24.30 o 
  -3  19   3        7.06       18.72     12.82 o 
  -2  19   3       37.75       50.27     14.35 o 
  -1  19   3      219.32      201.88     21.99 o 
   0  19   3       30.34       40.59     12.49 o 
   1  19   3       68.82       65.06     15.76 o 
   2  19   3       57.85       56.24     13.09 o 
   3  19   3     1109.34     1193.02     31.85 o 
   4  19   3      225.82      224.47     25.68 o 
   5  19   3       36.12       49.96     19.24 o 
   6  19   3     2401.53     2441.88     64.63 o 
   7  19   3      657.22      739.60     45.16 o 
   8  19   3        2.18       16.56     13.31 o 
  -9  20   3      292.05      329.05     29.36 o 
  -8  20   3        3.43       19.84     15.43 o 
  -7  20   3     1895.67     1864.05     46.71 o 
  -6  20   3       10.19       23.84     12.76 o 
  -5  20   3      148.33      135.42     18.08 o 
  -4  20   3       62.67       64.36     12.62 o 
  -3  20   3        1.28       22.39     11.28 o 
  -2  20   3      571.99      593.11     30.19 o 
  -1  20   3      170.34      155.50     21.35 o 
   0  20   3      152.52      168.78     18.85 o 
   1  20   3        5.01       24.45     11.97 o 
   2  20   3     1026.23      965.92     34.16 o 
   3  20   3       22.90       39.39     17.22 o 
   4  20   3      899.88      843.72     42.55 o 
   5  20   3     1057.52     1058.00     54.76 o 
   6  20   3      347.14      341.29     31.55 o 
   7  20   3       41.32       38.72     16.98 o 
  -8  21   3      151.95      137.49     24.65 o 
  -7  21   3      520.29      429.73     26.94 o 
  -6  21   3     1023.73      986.80     54.38 o 
  -5  21   3      746.06      761.06     29.00 o 
  -4  21   3      362.63      371.10     27.01 o 
  -3  21   3       68.59       37.95     10.58 o 
  -2  21   3       12.60       15.41     11.27 o 
  -1  21   3      256.16      279.42     31.43 o 
   0  21   3      259.33      257.16     23.69 o 
   1  21   3       35.66       53.39     17.44 o 
   2  21   3       19.35       24.98     10.91 o 
   3  21   3      774.90      728.82     52.91 o 
   4  21   3       89.59       76.51     18.58 o 
   5  21   3       20.52       30.14     12.86 o 
   6  21   3        5.61       19.62     11.61 o 
  -7  22   3      109.61       75.50     22.12 o 
  -6  22   3       64.40       58.86     14.72 o 
  -5  22   3      385.89      345.41     32.23 o 
  -4  22   3      214.87      207.28     21.68 o 
  -3  22   3      329.73      323.26     34.87 o 
  -2  22   3      155.32      153.56     23.50 o 
  -1  22   3       45.22       67.76     15.76 o 
   0  22   3      276.92      272.74     22.85 o 
   1  22   3       15.37       20.56     10.41 o 
   2  22   3      903.56      979.90     79.37 o 
   3  22   3      100.83       35.16     25.82 o 
   4  22   3        3.55        9.77     13.34 o 
   5  22   3      402.75      283.29     29.58 o 
  -6  23   3        1.68       14.93     12.65 o 
  -5  23   3       35.55       20.53     15.83 o 
  -4  23   3        6.86       12.04     12.34 o 
  -3  23   3       32.95       33.85     13.19 o 
  -2  23   3       34.72       29.57     11.35 o 
  -1  23   3      153.61      116.17     19.90 o 
   0  23   3        0.84       10.18      7.34 o 
   1  23   3       65.06       76.46     16.30 o 
   2  23   3      298.11      294.66     53.26 o 
   3  23   3      190.84      173.27     23.38 o 
   4  23   3       78.72       78.04     29.68 o 
  -4  24   3      440.42      461.13     35.44 o 
  -3  24   3      685.88      722.48     35.82 o 
  -2  24   3       17.96       25.95     15.82 o 
  -1  24   3       66.48       57.58     14.03 o 
   0  24   3      740.74      719.39     34.41 o 
   1  24   3      744.58      737.56     42.03 o 
   2  24   3       49.36       39.63     18.00 o 
   3  24   3       98.39      114.98     23.13 o 
  -2  25   3       99.86       61.27     16.10 o 
  -1  25   3      112.70      104.48     19.60 o 
   0  25   3       93.83       84.55     22.91 o 
 -14   0   4       50.09       51.49     32.79 o 
 -13   0   4     2279.04     2503.41     82.78 o 
 -12   0   4      209.86      167.64     32.63 o 
 -11   0   4     3154.15     3180.85     91.59 o 
 -10   0   4       27.85       28.75     15.46 o 
  -9   0   4     6416.05     6390.63     90.23 o 
  -8   0   4     2252.80     2123.88    138.84 o 
  -7   0   4     2756.20     2753.90     55.25 o 
  -6   0   4     3933.75     3453.11     57.17 o 
  -5   0   4    14908.36    17115.57    158.14 o 
  -4   0   4    39922.44    45396.74    246.76 o 
  -3   0   4     9950.61     9511.55    107.45 o 
  -2   0   4    31927.66    32890.30    205.48 o 
  -1   0   4    27791.89    29044.70    147.34 o 
   0   0   4    11473.96    12365.52    120.32 o 
   1   0   4     7339.87     7270.54     60.09 o 
   2   0   4     3249.11     3511.98     28.74 o 
   3   0   4      449.03      442.43     11.52 o 
   4   0   4     1672.57     1734.14     30.58 o 
   5   0   4      165.21      141.30     10.50 o 
   6   0   4      676.20      598.13     23.15 o 
   7   0   4     4195.22     4056.60     63.30 o 
   8   0   4    11379.17    11325.03     92.35 o 
   9   0   4      231.66      299.87    128.87 o 
  10   0   4      791.79      818.18     82.55 o 
  11   0   4      158.12      152.77     45.92 o 
  12   0   4     1894.92     1943.20     93.88 o 
 -14   1   4       51.60       65.11     22.34 o 
 -13   1   4       80.49       88.47     20.41 o 
 -12   1   4     1347.57     1416.00     36.38 o 
 -11   1   4       86.38       74.93     16.93 o 
 -10   1   4     1677.35     1743.43     41.02 o 
  -9   1   4      257.40      239.33     17.38 o 
  -8   1   4     2279.96     2175.79     52.31 o 
  -7   1   4       74.61       60.30      9.55 o 
  -6   1   4      223.47      238.45     14.92 o 
  -5   1   4       92.51      147.33      9.02 o 
  -4   1   4     1474.94     1555.69     21.12 o 
  -3   1   4       47.99       46.70      4.56 o 
  -2   1   4      304.38      286.08      7.74 o 
  -1   1   4     5316.39     5324.48     32.70 o 
   0   1   4     6019.61     6225.60     34.25 o 
   1   1   4       11.93        4.12      5.11 o 
   2   1   4     2311.65     2207.59     33.00 o 
   3   1   4     4204.07     4059.67     32.03 o 
   4   1   4      611.45      565.26     20.97 o 
   5   1   4     1122.49     1057.69     13.91 o 
   6   1   4      945.22      929.11     23.28 o 
   7   1   4        0.70        8.46      4.36 o 
   8   1   4      100.48       99.96     15.09 o 
   9   1   4       10.61       12.63      9.47 o 
  10   1   4      123.26       89.86     24.52 o 
  11   1   4      930.88      807.72     61.73 o 
  12   1   4      101.32      123.86     40.12 o 
 -14   2   4        0.04        6.13     22.05 o 
 -13   2   4      154.61      142.41     18.61 o 
 -12   2   4      594.84      597.64     35.47 o 
 -11   2   4     1527.82     1513.88     35.19 o 
 -10   2   4       14.20       24.92     10.36 o 
  -9   2   4     1064.63     1023.90     27.83 o 
  -8   2   4      364.24      364.36     19.48 o 
  -7   2   4     2455.05     2405.72     37.37 o 
  -6   2   4      646.99      632.48     20.23 o 
  -5   2   4       11.36       11.59      6.40 o 
  -4   2   4     6562.35     6944.78     78.64 o 
  -3   2   4     3791.60     3768.09     34.12 o 
  -2   2   4     2162.71     2230.47     26.69 o 
  -1   2   4     2070.36     2035.01     16.57 o 
   0   2   4     8277.78     8441.19     37.37 o 
   1   2   4     6171.49     6352.96     67.51 o 
   2   2   4     3070.37     3156.68     26.33 o 
   3   2   4     3992.42     4069.42     53.51 o 
   4   2   4      995.90     1025.95     20.24 o 
   5   2   4     2058.03     2043.42     29.72 o 
   6   2   4     6871.25     6690.71     54.51 o 
   7   2   4     1401.79     1369.49     24.32 o 
   8   2   4        4.77       10.53      6.85 o 
   9   2   4       72.56       76.13     12.68 o 
  10   2   4      257.73      283.60     29.35 o 
  11   2   4      370.35      383.09     40.01 o 
  12   2   4      171.87      172.02     27.03 o 
 -14   3   4       51.32       43.19     17.21 o 
 -13   3   4      497.07      571.29     39.79 o 
 -12   3   4     1265.03     1298.82     34.83 o 
 -11   3   4       98.93       95.19     14.21 o 
 -10   3   4       36.78       54.83     12.10 o 
  -9   3   4      452.50      456.97     32.94 o 
  -8   3   4      259.90      222.42     18.89 o 
  -7   3   4     1786.16     1663.00     31.02 o 
  -6   3   4     2852.27     2690.43     40.01 o 
  -5   3   4      245.88      245.57      9.57 o 
  -4   3   4       25.99       31.30      5.15 o 
  -3   3   4     1406.45     1420.03     19.97 o 
  -2   3   4      477.97      463.15      9.10 o 
  -1   3   4     6113.01     6102.00     56.19 o 
   0   3   4     1504.72     1444.05     18.48 o 
   1   3   4     2275.34     2166.52     21.23 o 
   2   3   4     5113.58     5082.04     47.92 o 
   3   3   4      910.77      916.14     12.17 o 
   4   3   4      694.92      759.94     13.42 o 
   5   3   4      137.33      117.02     17.79 o 
   6   3   4      536.69      501.66     21.70 o 
   7   3   4      541.36      536.07     26.98 o 
   8   3   4      321.16      321.35     28.35 o 
   9   3   4      179.69      202.08     18.65 o 
  10   3   4        2.18       25.83     18.20 o 
  11   3   4      137.03      161.49     40.77 o 
  12   3   4       32.62       43.89     21.48 o 
 -14   4   4      696.28      679.50     55.03 o 
 -13   4   4       13.62       22.65     13.40 o 
 -12   4   4       90.91       85.44     14.24 o 
 -11   4   4        0.07       14.40      9.56 o 
 -10   4   4      652.94      673.02     31.01 o 
  -9   4   4     7091.19     7334.08    133.67 o 
  -8   4   4        1.24       13.13      9.72 o 
  -7   4   4     1076.23     1086.12     24.83 o 
  -6   4   4      186.64      251.04     17.96 o 
  -5   4   4      354.60      345.82     13.43 o 
  -4   4   4       94.48       99.03      8.18 o 
  -3   4   4      210.16      172.28      7.85 o 
  -2   4   4      114.50      102.58      6.67 o 
  -1   4   4     2717.84     2883.38     32.25 o 
   0   4   4      939.35     1102.67     13.97 o 
   1   4   4     9900.43    10732.49     64.95 o 
   2   4   4     6163.16     6319.69     62.24 o 
   3   4   4      106.31      110.73      5.05 o 
   4   4   4     2880.16     2849.31     41.29 o 
   5   4   4     1235.03     1180.55     28.17 o 
   6   4   4     1331.21     1344.48     32.13 o 
   7   4   4      470.87      452.40     26.40 o 
   8   4   4        8.72       28.95     12.11 o 
   9   4   4       84.72       67.20     20.11 o 
  10   4   4      305.18      252.59     58.97 o 
  11   4   4      144.85      158.04     56.20 o 
  12   4   4       47.28       50.69     22.64 o 
 -14   5   4       84.41       80.53     23.93 o 
 -13   5   4      715.36      718.91     28.70 o 
 -12   5   4      977.77      992.87     30.92 o 
 -11   5   4       80.53       81.25     15.54 o 
 -10   5   4      807.97      785.10     28.69 o 
  -9   5   4       78.08       88.17     15.33 o 
  -8   5   4     9203.61     9224.97     76.10 o 
  -7   5   4     1038.03     1030.37     29.56 o 
  -6   5   4        1.70        7.36      7.86 o 
  -5   5   4      414.64      421.48     15.81 o 
  -4   5   4       84.03       88.40      6.97 o 
  -3   5   4      116.24      134.89      8.77 o 
  -2   5   4      792.50      715.90     12.30 o 
  -1   5   4      688.96      618.60     10.68 o 
   0   5   4     1186.51     1188.34     15.72 o 
   1   5   4     1338.21     1440.07     20.42 o 
   2   5   4     4912.31     5022.95     51.99 o 
   3   5   4     6890.94     6892.22    129.75 o 
   4   5   4     1581.31     1461.08     32.21 o 
   5   5   4     1080.07     1044.02     28.19 o 
   6   5   4     2198.86     2319.01     42.69 o 
   7   5   4     2471.76     2484.92     66.00 o 
   8   5   4      578.54      548.63     39.70 o 
   9   5   4        1.54       13.92     13.25 o 
  10   5   4       17.12       20.36     11.43 o 
  11   5   4       24.95       28.70     22.69 o 
  12   5   4       69.08       60.62     23.57 o 
 -14   6   4       16.46       26.92     18.24 o 
 -13   6   4       38.94       63.50     17.73 o 
 -12   6   4     1190.11     1264.12     33.37 o 
 -11   6   4      896.57      895.26     31.24 o 
 -10   6   4        0.59       13.56      8.28 o 
  -9   6   4        0.77        9.83      9.49 o 
  -8   6   4     5285.78     5235.34     64.54 o 
  -7   6   4       19.79       22.90     11.62 o 
  -6   6   4     1254.31     1380.20     28.46 o 
  -5   6   4       13.45       36.24     10.40 o 
  -4   6   4      179.88      168.79     11.17 o 
  -3   6   4     1356.93     1318.74     19.93 o 
  -2   6   4      300.26      312.49      8.65 o 
  -1   6   4      241.80      299.24      8.55 o 
   0   6   4      187.50      222.40      6.70 o 
   1   6   4       47.24       63.70      6.07 o 
   2   6   4      100.59       88.65      4.90 o 
   3   6   4        0.06       10.74     10.15 o 
   4   6   4      470.36      439.44     21.60 o 
   5   6   4      859.42      908.06     29.81 o 
   6   6   4      631.57      608.60     26.81 o 
   7   6   4      326.59      320.34     26.50 o 
   8   6   4      172.01      192.43     23.31 o 
   9   6   4       50.41       39.57     16.63 o 
  10   6   4       54.13       43.29     14.44 o 
  11   6   4       57.43       49.22     25.56 o 
 -14   7   4      462.10      466.06     35.12 o 
 -13   7   4        5.69       16.45     14.96 o 
 -12   7   4       89.01       87.82     15.76 o 
 -11   7   4        3.58       13.85     11.71 o 
 -10   7   4       66.65       42.42     10.95 o 
  -9   7   4      431.37      431.69     23.29 o 
  -8   7   4     1811.98     1754.35     53.44 o 
  -7   7   4        5.85       11.96      9.22 o 
  -6   7   4      135.02      150.07     14.11 o 
  -5   7   4      943.22      945.90     22.68 o 
  -4   7   4        3.11       17.66      8.39 o 
  -3   7   4       78.37      112.72      9.77 o 
  -2   7   4        2.25       10.68      5.23 o 
  -1   7   4     3164.63     3292.76     27.36 o 
   0   7   4      213.29      133.27      7.80 o 
   1   7   4      101.18      113.77      8.26 o 
   2   7   4      186.62      204.13      8.95 o 
   3   7   4       35.16       60.26     11.58 o 
   4   7   4       57.35       61.43     11.65 o 
   5   7   4      228.18      226.20     22.89 o 
   6   7   4        2.35       -2.97     14.51 o 
   7   7   4     1324.71     1362.76     35.65 o 
   8   7   4       13.10       10.69     10.36 o 
   9   7   4      157.08      162.46     20.51 o 
  10   7   4       15.62       43.53     16.78 o 
  11   7   4      621.07      650.67    123.92 o 
 -13   8   4      957.91     1061.90     41.09 o 
 -12   8   4      304.90      297.32     20.50 o 
 -11   8   4      392.56      344.22     20.46 o 
 -10   8   4      112.85       93.94     14.18 o 
  -9   8   4        3.91       16.58     11.57 o 
  -8   8   4      210.83      226.31     20.63 o 
  -7   8   4      128.60      133.96     15.84 o 
  -6   8   4       37.08       22.60     10.22 o 
  -5   8   4     2068.25     2082.45     34.57 o 
  -4   8   4      499.05      454.87     17.50 o 
  -3   8   4     1087.15     1078.28     24.37 o 
  -2   8   4     2254.20     2246.76     32.36 o 
  -1   8   4     7859.51     8623.90     74.97 o 
   0   8   4     1390.03     1465.59     21.50 o 
   1   8   4     5893.27     6157.84     46.06 o 
   2   8   4        2.36       11.92      6.63 o 
   3   8   4        1.27        7.50      3.39 o 
   4   8   4      358.50      365.06     27.27 o 
   5   8   4       17.18        8.41     13.98 o 
   6   8   4     1329.23     1259.58     35.96 o 
   7   8   4        1.89       16.14     15.72 o 
   8   8   4     1319.35     1329.61     42.42 o 
   9   8   4      268.90      244.30     21.81 o 
  10   8   4        0.01        9.68     15.06 o 
  11   8   4        0.18        5.15     19.07 o 
 -13   9   4       16.26       29.59     16.99 o 
 -12   9   4       12.15       19.05     16.23 o 
 -11   9   4      612.36      660.05     28.75 o 
 -10   9   4     1068.44     1041.51     29.30 o 
  -9   9   4      990.12      984.20     29.35 o 
  -8   9   4     6777.17     6993.64     90.66 o 
  -7   9   4      118.90      123.88     14.09 o 
  -6   9   4      173.55      178.91     16.41 o 
  -5   9   4      269.67      267.31     16.42 o 
  -4   9   4     4331.90     4319.23     48.56 o 
  -3   9   4     1283.87     1372.83     28.04 o 
  -2   9   4     5135.41     5082.76     89.96 o 
  -1   9   4      214.41      203.31     16.57 o 
   0   9   4     2180.61     2326.61     34.80 o 
   1   9   4     4226.50     4587.70     44.90 o 
   2   9   4      141.31      143.56      8.68 o 
   3   9   4     7718.79     7837.45     68.94 o 
   4   9   4     2690.88     2720.72     54.25 o 
   5   9   4     3435.36     3347.09     52.93 o 
   6   9   4     1220.80     1150.42     53.38 o 
   7   9   4      654.03      630.22     29.29 o 
   8   9   4      377.21      392.30     32.01 o 
   9   9   4       99.31       90.17     17.13 o 
  10   9   4      698.35      649.72     43.91 o 
  11   9   4       53.68       32.06     15.54 o 
 -13  10   4        6.06       21.06     18.49 o 
 -12  10   4        7.27       14.83     15.27 o 
 -11  10   4      355.64      390.85     21.62 o 
 -10  10   4       23.54       31.86     13.35 o 
  -9  10   4     1935.64     1960.94     37.94 o 
  -8  10   4        9.98       19.28     12.50 o 
  -7  10   4      843.70      814.57     25.08 o 
  -6  10   4       87.23       82.79     11.33 o 
  -5  10   4      706.73      683.47     21.52 o 
  -4  10   4     1340.60     1329.32     26.60 o 
  -3  10   4      934.00      871.96     22.27 o 
  -2  10   4      294.20      302.00     13.38 o 
  -1  10   4      662.43      672.03     23.15 o 
   0  10   4     2518.91     2597.44     31.87 o 
   1  10   4     2793.10     2930.35     48.55 o 
   2  10   4     4837.17     4778.66     48.35 o 
   3  10   4       32.31       46.09      8.52 o 
   4  10   4       21.07       16.52     14.13 o 
   5  10   4     2232.39     2277.51     47.88 o 
   6  10   4      358.14      350.47     26.88 o 
   7  10   4        8.13       27.38     14.88 o 
   8  10   4        4.83       10.09     13.06 o 
   9  10   4      325.98      344.39     25.79 o 
  10  10   4      113.92      132.91     20.15 o 
  11  10   4       37.50       21.97     15.09 o 
 -13  11   4       16.86       14.84     15.83 o 
 -12  11   4      632.29      625.10     33.37 o 
 -11  11   4      180.40      174.60     21.38 o 
 -10  11   4       24.62       21.98     12.41 o 
  -9  11   4      128.07      145.41     15.88 o 
  -8  11   4      458.33      427.33     20.65 o 
  -7  11   4        7.21       17.20     12.50 o 
  -6  11   4     3705.30     3712.97     48.21 o 
  -5  11   4     1232.10     1177.14     33.65 o 
  -4  11   4      533.82      503.20     22.62 o 
  -3  11   4       10.75       18.00     10.27 o 
  -2  11   4      218.69      173.28     23.34 o 
  -1  11   4      126.82      113.30     14.51 o 
   0  11   4      332.78      329.16     20.34 o 
   1  11   4     6503.57     6526.12     93.61 o 
   2  11   4     3412.07     3330.24     52.29 o 
   3  11   4      460.69      454.40     20.33 o 
   4  11   4       26.78       25.62      6.77 o 
   5  11   4      381.66      357.97     28.33 o 
   6  11   4      247.98      237.13     23.29 o 
   7  11   4      344.41      336.88     23.80 o 
   8  11   4      310.80      329.49     27.70 o 
   9  11   4       19.53       39.19     14.32 o 
  10  11   4       59.98       46.96     17.27 o 
 -12  12   4       10.09       16.87     17.59 o 
 -11  12   4        5.79       28.27     13.18 o 
 -10  12   4       25.16       27.27     11.67 o 
  -9  12   4     1447.65     1528.76     36.47 o 
  -8  12   4      186.60      195.30     19.40 o 
  -7  12   4     2967.77     3019.07     43.96 o 
  -6  12   4     1593.80     1583.72     35.28 o 
  -5  12   4       42.03       45.29     12.88 o 
  -4  12   4     1466.43     1396.91     29.47 o 
  -3  12   4     2853.82     2762.13     48.64 o 
  -2  12   4      165.60      139.67     21.98 o 
  -1  12   4      162.15      179.98     17.26 o 
   0  12   4     1360.03     1369.89     27.35 o 
   1  12   4     3905.43     4121.04     48.68 o 
   2  12   4      289.61      249.60     13.05 o 
   3  12   4     2129.94     2116.42     42.05 o 
   4  12   4     4734.11     4682.81     60.40 o 
   5  12   4     1080.66      999.39     33.61 o 
   6  12   4      136.98      134.83     19.18 o 
   7  12   4      973.95      924.96     35.23 o 
   8  12   4      148.84      165.38     20.48 o 
   9  12   4      394.80      438.26     28.70 o 
  10  12   4       29.42       32.52     17.62 o 
 -12  13   4      772.46      861.53     66.41 o 
 -11  13   4      396.30      356.28     26.70 o 
 -10  13   4      135.29      130.06     15.75 o 
  -9  13   4      113.27      126.97     15.25 o 
  -8  13   4     3123.42     3117.98     47.74 o 
  -7  13   4        2.69       18.68     11.59 o 
  -6  13   4       26.63       33.88     11.91 o 
  -5  13   4       17.20       32.18     12.85 o 
  -4  13   4        5.00       15.59     12.56 o 
  -3  13   4      368.66      370.24     21.12 o 
  -2  13   4      104.84      101.63     19.63 o 
  -1  13   4     1304.40     1280.39     30.00 o 
   0  13   4      912.79      865.87     23.44 o 
   1  13   4      574.91      570.48     20.17 o 
   2  13   4     2661.85     2631.96     59.82 o 
   3  13   4     8705.11     8935.95    127.48 o 
   4  13   4        7.33       20.58      8.30 o 
   5  13   4       97.54       88.74     15.41 o 
   6  13   4      284.40      263.05     22.12 o 
   7  13   4      382.28      429.68     27.65 o 
   8  13   4      589.07      578.55     45.43 o 
   9  13   4      189.40      178.36     25.61 o 
  10  13   4       35.96       37.49     18.40 o 
 -12  14   4      120.28      100.17     26.14 o 
 -11  14   4      649.63      633.20     36.11 o 
 -10  14   4       79.02       72.86     13.63 o 
  -9  14   4      358.43      346.04     25.74 o 
  -8  14   4      455.18      412.39     28.95 o 
  -7  14   4      476.16      450.61     24.40 o 
  -6  14   4      104.53      102.80     12.39 o 
  -5  14   4     1054.68     1115.96     30.71 o 
  -4  14   4      102.82      121.75     16.39 o 
  -3  14   4     3255.79     3338.22     46.54 o 
  -2  14   4     3035.76     2932.65     42.86 o 
  -1  14   4      703.88      712.73     30.81 o 
   0  14   4      111.66       89.71     12.99 o 
   1  14   4      937.00      872.83     28.56 o 
   2  14   4      679.06      635.73     26.26 o 
   3  14   4       71.03       58.21     11.51 o 
   4  14   4      937.48      986.51     36.43 o 
   5  14   4       34.41       30.04     13.58 o 
   6  14   4       53.77       62.96     15.74 o 
   7  14   4     1273.29     1370.69     42.01 o 
   8  14   4      627.20      595.68     37.17 o 
   9  14   4       40.28       54.22     18.56 o 
 -11  15   4        0.31       16.72     17.27 o 
 -10  15   4      342.52      365.23     25.59 o 
  -9  15   4       98.60       98.77     13.95 o 
  -8  15   4      103.79      100.85     13.86 o 
  -7  15   4       36.18       36.75     13.73 o 
  -6  15   4        7.83       16.49     11.35 o 
  -5  15   4      120.92      126.96     15.30 o 
  -4  15   4      126.92      138.43     15.59 o 
  -3  15   4       56.53       54.67     12.53 o 
  -2  15   4       90.43       85.09     14.35 o 
  -1  15   4      210.82      224.86     24.14 o 
   0  15   4       61.04       81.05     12.91 o 
   1  15   4      284.06      277.63     18.94 o 
   2  15   4     1652.56     1673.62     32.04 o 
   3  15   4      157.38      184.35     24.34 o 
   4  15   4     1164.39     1144.70     41.54 o 
   5  15   4      255.34      244.56     23.18 o 
   6  15   4        0.08       15.17     15.79 o 
   7  15   4      180.24      161.70     19.81 o 
   8  15   4      413.62      430.42     33.16 o 
   9  15   4       93.06      142.96     32.22 o 
 -11  16   4      179.37      152.85     27.31 o 
 -10  16   4      453.13      450.85     30.28 o 
  -9  16   4      194.32      188.39     19.79 o 
  -8  16   4       22.88       46.38     16.27 o 
  -7  16   4       65.52       63.47     15.68 o 
  -6  16   4      279.54      297.73     22.83 o 
  -5  16   4      748.83      705.19     30.03 o 
  -4  16   4      946.16      887.84     34.00 o 
  -3  16   4      242.33      272.27     19.92 o 
  -2  16   4      155.51      177.11     19.10 o 
  -1  16   4      715.89      675.48     33.96 o 
   0  16   4      344.84      326.64     21.13 o 
   1  16   4      243.36      254.22     19.22 o 
   2  16   4       82.98       88.18     12.33 o 
   3  16   4       80.68       68.98     12.88 o 
   4  16   4      224.56      208.62     23.36 o 
   5  16   4      909.17      982.69     36.53 o 
   6  16   4      704.83      788.77     33.96 o 
   7  16   4      410.43      378.05     29.61 o 
   8  16   4      433.45      436.36     29.81 o 
   9  16   4       57.32       67.68     20.01 o 
 -10  17   4       91.83       94.43     21.97 o 
  -9  17   4      532.94      543.50     25.62 o 
  -8  17   4      429.07      428.26     25.59 o 
  -7  17   4      727.90      760.55     29.72 o 
  -6  17   4      269.09      280.01     20.96 o 
  -5  17   4       19.37       38.31     13.38 o 
  -4  17   4     2042.27     2078.01     40.78 o 
  -3  17   4      394.71      388.36     25.72 o 
  -2  17   4      987.46      970.73     40.14 o 
  -1  17   4     1776.21     1747.67     40.53 o 
   0  17   4      360.36      356.99     27.96 o 
   1  17   4        0.30       11.58      9.53 o 
   2  17   4      135.18      145.52     15.08 o 
   3  17   4     2884.37     2960.33     81.06 o 
   4  17   4     1255.31     1273.95     48.34 o 
   5  17   4      256.21      215.95     35.43 o 
   6  17   4      115.49       78.76     23.47 o 
   7  17   4      353.80      346.75     29.04 o 
   8  17   4        1.20        6.68     19.75 o 
 -10  18   4       59.75       58.15     26.45 o 
  -9  18   4      180.91      177.29     25.37 o 
  -8  18   4      232.35      211.14     22.33 o 
  -7  18   4       37.60       32.37     13.34 o 
  -6  18   4       12.26       20.82     13.48 o 
  -5  18   4      380.35      421.62     23.61 o 
  -4  18   4       70.46       70.86     12.98 o 
  -3  18   4      667.05      640.17     28.69 o 
  -2  18   4       30.24       36.56     13.10 o 
  -1  18   4        0.47       17.48      9.53 o 
   0  18   4      162.26      176.99     18.70 o 
   1  18   4      592.28      649.80     27.24 o 
   2  18   4      186.57      179.25     19.00 o 
   3  18   4       69.03      111.73     19.19 o 
   4  18   4      658.58      636.85     36.60 o 
   5  18   4        0.24       16.76     14.57 o 
   6  18   4      550.24      502.04     45.24 o 
   7  18   4       18.99       30.69     21.48 o 
   8  18   4        0.36       23.73     15.25 o 
  -9  19   4       32.04       32.73     16.35 o 
  -8  19   4      234.38      240.60     19.18 o 
  -7  19   4       17.73       31.78     13.19 o 
  -6  19   4      929.28      947.59     32.11 o 
  -5  19   4       11.42       18.17     13.87 o 
  -4  19   4       12.67       17.17     11.89 o 
  -3  19   4      240.90      229.86     21.20 o 
  -2  19   4      233.48      248.28     22.92 o 
  -1  19   4       42.62       47.18     12.62 o 
   0  19   4       37.31       28.28     17.96 o 
   1  19   4      553.03      597.55     26.46 o 
   2  19   4       51.71       66.56     18.03 o 
   3  19   4      167.33      154.65     23.74 o 
   4  19   4      635.13      617.61     60.71 o 
   5  19   4       59.05       59.11     15.10 o 
   6  19   4        9.85       25.33     18.08 o 
   7  19   4      173.98      162.60     25.99 o 
  -9  20   4      739.93      754.93     44.56 o 
  -8  20   4        0.56       18.70     12.19 o 
  -7  20   4       56.04       50.74     12.93 o 
  -6  20   4      965.60      933.96     36.85 o 
  -5  20   4        0.08        5.62     13.15 o 
  -4  20   4       11.32       23.23     13.78 o 
  -3  20   4        4.35       13.88     11.83 o 
  -2  20   4      192.00      203.03     21.15 o 
  -1  20   4      127.75      112.32     18.41 o 
   0  20   4      267.14      256.36     28.33 o 
   1  20   4        1.12       21.32     10.00 o 
   2  20   4      586.16      625.68     46.03 o 
   3  20   4      731.38      699.39     41.17 o 
   4  20   4     1610.56     1643.96     51.92 o 
   5  20   4       47.14       50.89     20.14 o 
   6  20   4       48.91       69.36     29.12 o 
  -8  21   4       39.08       32.72     16.87 o 
  -7  21   4       41.33       45.75     15.08 o 
  -6  21   4      382.98      372.19     26.90 o 
  -5  21   4      469.31      469.71     27.88 o 
  -4  21   4      473.20      450.54     30.31 o 
  -3  21   4      248.69      247.92     21.64 o 
  -2  21   4       86.44       67.86     14.36 o 
  -1  21   4     1385.07     1427.64     49.22 o 
   0  21   4     1978.33     2015.52     42.59 o 
   1  21   4       12.73       20.03     10.26 o 
   2  21   4     1039.34     1035.83     44.28 o 
   3  21   4      105.32       99.88     21.13 o 
   4  21   4      215.46      165.69     28.26 o 
   5  21   4      165.79      136.58     28.78 o 
  -7  22   4       65.54       39.60     13.80 o 
  -6  22   4      211.17      169.71     19.99 o 
  -5  22   4       64.80       53.21     13.14 o 
  -4  22   4        0.05       25.63     14.23 o 
  -3  22   4      483.35      484.10     29.28 o 
  -2  22   4     1102.45     1193.69     38.25 o 
  -1  22   4      452.74      444.23     28.49 o 
   0  22   4      406.32      400.40     25.48 o 
   1  22   4      644.31      604.99     30.28 o 
   2  22   4      199.60      187.34     25.22 o 
   3  22   4        0.75       29.57     14.91 o 
   4  22   4        1.95       23.89     15.39 o 
   5  22   4       19.91       11.45     19.02 o 
  -6  23   4       30.49       32.83     14.04 o 
  -5  23   4      128.55       92.33     31.19 o 
  -4  23   4        3.58       15.54     13.29 o 
  -3  23   4      229.41      196.27     25.96 o 
  -2  23   4       33.75       25.31     13.75 o 
  -1  23   4       50.95       45.96     13.39 o 
   0  23   4        0.82       19.35     12.49 o 
   1  23   4      181.83      201.32     27.17 o 
   2  23   4       22.17       37.63     14.55 o 
   3  23   4      127.25      106.32     23.35 o 
  -4  24   4      312.50      299.33     26.76 o 
  -3  24   4       66.53       49.87     13.78 o 
  -2  24   4      216.06      173.54     20.69 o 
  -1  24   4      254.90      253.87     21.60 o 
   0  24   4      563.60      522.16     36.68 o 
   1  24   4       20.20       33.68     20.53 o 
   2  24   4      120.83      121.21     19.31 o 
 -14   1   5      673.94      640.96     54.41 o 
 -13   1   5     1077.20     1061.96     36.61 o 
 -12   1   5      846.38      845.75     50.34 o 
 -11   1   5       72.34       75.97     15.21 o 
 -10   1   5        4.69       19.75     12.76 o 
  -9   1   5        0.43       20.86     12.50 o 
  -8   1   5     3173.45     3137.88     44.18 o 
  -7   1   5     1689.64     1681.91     37.87 o 
  -6   1   5      877.92      842.63     20.35 o 
  -5   1   5     3228.66     3321.30     29.03 o 
  -4   1   5     2364.38     2176.97     26.70 o 
  -3   1   5      719.75      712.35     11.21 o 
  -2   1   5      301.86      331.17      8.49 o 
  -1   1   5      697.33      650.33     16.92 o 
   0   1   5     4235.75     4196.90     30.40 o 
   1   1   5     3805.70     4049.69     46.78 o 
   2   1   5      669.43      670.97     11.52 o 
   3   1   5     1246.99     1306.50     23.68 o 
   4   1   5     1394.72     1339.59     22.44 o 
   5   1   5     1490.22     1428.43     16.44 o 
   6   1   5      614.59      607.97     14.28 o 
   7   1   5       98.87      101.90      9.27 o 
   8   1   5      123.14      132.34     15.30 o 
   9   1   5      713.35      760.43     40.31 o 
  10   1   5     1795.31     1850.09     60.29 o 
  11   1   5      166.51      146.52     23.76 o 
 -14   2   5      408.51      406.16     47.24 o 
 -13   2   5       46.40       40.72     11.35 o 
 -12   2   5       31.14       42.52     13.18 o 
 -11   2   5       85.79       76.67     13.12 o 
 -10   2   5      874.10      850.31     36.19 o 
  -9   2   5     1880.56     1883.36     37.74 o 
  -8   2   5      900.00      924.96     24.90 o 
  -7   2   5     2011.08     1954.57     35.97 o 
  -6   2   5     1910.50     1917.04     32.30 o 
  -5   2   5       30.11       39.29      5.78 o 
  -4   2   5       15.70       20.12      5.31 o 
  -3   2   5     2419.62     2380.74     35.67 o 
  -2   2   5      706.30      634.46      8.76 o 
  -1   2   5      283.42      310.69      8.71 o 
   0   2   5      143.89      121.32      5.07 o 
   1   2   5     7500.58     7891.25     50.81 o 
   2   2   5     2142.96     1952.25     25.51 o 
   3   2   5     1546.69     1476.48     18.75 o 
   4   2   5      404.19      399.80     10.59 o 
   5   2   5     5663.83     5532.46     40.94 o 
   6   2   5     1633.96     1567.40     29.51 o 
   7   2   5       27.67       27.86      6.93 o 
   8   2   5      114.46      107.28     13.89 o 
   9   2   5        0.31       21.01     19.03 o 
  10   2   5       34.94       43.08     16.93 o 
  11   2   5        0.77       33.36     21.07 o 
 -14   3   5      504.26      478.61     36.57 o 
 -13   3   5       17.29       19.96     13.07 o 
 -12   3   5       41.20       37.49     13.76 o 
 -11   3   5        3.87        9.23     11.00 o 
 -10   3   5      134.98      130.64     16.99 o 
  -9   3   5      342.63      339.09     21.52 o 
  -8   3   5     1539.77     1533.75     30.95 o 
  -7   3   5      209.74      196.61     17.35 o 
  -6   3   5     9727.03     9685.43    155.44 o 
  -5   3   5     2523.95     2200.08     29.70 o 
  -4   3   5     3935.02     4283.74     52.69 o 
  -3   3   5       74.02       87.23      7.06 o 
  -2   3   5      222.81      190.71      6.44 o 
  -1   3   5     8544.50     8978.69     73.50 o 
   0   3   5     1194.96     1054.40     16.75 o 
   1   3   5     4381.85     4571.79     67.73 o 
   2   3   5      268.50      197.14      6.19 o 
   3   3   5      174.83      166.52      6.92 o 
   4   3   5     2206.02     2185.42     27.79 o 
   5   3   5       74.02       65.48      7.38 o 
   6   3   5      633.39      603.32     23.81 o 
   7   3   5      285.93      267.61     25.16 o 
   8   3   5      262.21      309.63     21.63 o 
   9   3   5      358.56      285.71     37.93 o 
  10   3   5       83.86       78.78     25.88 o 
  11   3   5     1091.22      962.74     47.58 o 
 -14   4   5        1.31       16.81     10.66 o 
 -13   4   5       18.52       34.61     12.45 o 
 -12   4   5      435.08      455.12     30.37 o 
 -11   4   5       22.24       31.92     10.39 o 
 -10   4   5     3262.48     3356.29     48.22 o 
  -9   4   5       28.29       40.80     14.67 o 
  -8   4   5       13.51       32.49     14.03 o 
  -7   4   5     2820.52     2565.68     40.36 o 
  -6   4   5      565.07      547.36     17.92 o 
  -5   4   5     1830.35     1665.32     25.20 o 
  -4   4   5    11254.67    12240.79     69.10 o 
  -3   4   5     2743.54     2912.07     27.26 o 
  -2   4   5      502.63      495.57     15.83 o 
  -1   4   5     4693.21     5075.50     32.81 o 
   0   4   5      705.03      923.66     14.88 o 
   1   4   5    11379.23    12276.77    116.96 o 
   2   4   5     1381.57     1350.47     25.67 o 
   3   4   5     2166.47     2198.54     45.52 o 
   4   4   5     1365.17     1341.15     28.47 o 
   5   4   5      353.13      344.19     18.35 o 
   6   4   5      835.30      803.67     32.55 o 
   7   4   5     3892.66     3908.72     71.35 o 
   8   4   5       77.72       91.77     16.10 o 
   9   4   5      380.57      370.07     23.87 o 
  10   4   5      519.92      483.11     37.46 o 
  11   4   5      213.25      263.20     31.41 o 
 -14   5   5       52.57       44.77     15.87 o 
 -13   5   5       40.56       36.95     14.16 o 
 -12   5   5      216.41      195.49     19.93 o 
 -11   5   5       59.95       72.71     14.36 o 
 -10   5   5       62.91       72.15     12.85 o 
  -9   5   5        0.03       21.08     14.15 o 
  -8   5   5     6133.59     5997.78     67.64 o 
  -7   5   5     7412.74     7431.22     69.99 o 
  -6   5   5      399.83      343.44     15.72 o 
  -5   5   5      237.91      195.15     10.25 o 
  -4   5   5        0.11        6.07      5.68 o 
  -3   5   5     2009.40     2043.92     29.81 o 
  -2   5   5     3919.79     3979.26     29.49 o 
  -1   5   5      340.28      437.21      8.77 o 
   0   5   5       86.80       77.82      5.50 o 
   1   5   5      537.95      546.99     10.24 o 
   2   5   5       10.25       14.43      4.12 o 
   3   5   5       60.35       63.89      6.38 o 
   4   5   5     8645.62     8566.23     82.44 o 
   5   5   5        0.44       13.77     13.66 o 
   6   5   5    10427.07    10774.45    181.12 o 
   7   5   5      845.40      879.25     31.83 o 
   8   5   5       91.06       92.10     16.61 o 
   9   5   5      212.06      205.06     23.39 o 
  10   5   5      138.53      138.60     26.78 o 
  11   5   5      383.22      433.92     35.63 o 
 -14   6   5      176.33      170.90     23.36 o 
 -13   6   5        0.02       18.02     12.54 o 
 -12   6   5      169.68      158.55     18.53 o 
 -11   6   5      343.62      330.69     23.42 o 
 -10   6   5      598.88      611.64     32.97 o 
  -9   6   5     2374.06     2404.04     51.23 o 
  -8   6   5      723.16      683.36     40.14 o 
  -7   6   5      102.03      101.62     14.40 o 
  -6   6   5      147.95      134.34     15.72 o 
  -5   6   5     1403.14     1375.51     26.92 o 
  -4   6   5      507.59      481.04     12.75 o 
  -3   6   5      552.27      493.83     15.86 o 
  -2   6   5     2800.36     2867.16     28.16 o 
  -1   6   5        3.72        9.23      4.24 o 
   0   6   5      816.94      796.92     13.85 o 
   1   6   5        8.64        5.21      3.22 o 
   2   6   5        2.82       11.33      4.66 o 
   3   6   5     4049.47     4065.02     59.93 o 
   4   6   5       22.43       29.68     15.18 o 
   5   6   5     1607.76     1538.97     34.93 o 
   6   6   5      491.35      456.01     28.11 o 
   7   6   5       83.61       79.77     13.74 o 
   8   6   5      121.09      133.70     20.00 o 
   9   6   5     1595.55     1570.75     40.99 o 
  10   6   5       70.58       95.93     26.04 o 
  11   6   5        0.76       22.28     17.92 o 
 -14   7   5      153.88      155.95     32.63 o 
 -13   7   5       94.69      101.32     16.41 o 
 -12   7   5      681.39      695.89     42.21 o 
 -11   7   5      349.77      360.64     36.41 o 
 -10   7   5     2441.91     2321.52     41.98 o 
  -9   7   5      127.12      111.85     13.53 o 
  -8   7   5     1075.79     1064.12     42.30 o 
  -7   7   5      981.80      947.61     34.37 o 
  -6   7   5      536.61      528.38     20.88 o 
  -5   7   5      888.14      807.10     26.59 o 
  -4   7   5    11946.59    11865.56     77.79 o 
  -3   7   5     2273.75     2141.19     23.71 o 
  -2   7   5       12.01       11.98      4.80 o 
  -1   7   5     1327.81     1421.27     19.35 o 
   0   7   5     2079.36     1974.20     20.97 o 
   1   7   5     1587.76     1667.05     20.22 o 
   2   7   5     2573.15     2607.84     41.26 o 
   3   7   5     1407.08     1397.36     37.58 o 
   4   7   5      848.53      851.59     26.56 o 
   5   7   5       86.81       83.27     15.17 o 
   6   7   5      906.53      934.35     31.61 o 
   7   7   5     1749.89     1776.48     45.33 o 
   8   7   5     2289.54     2368.93     48.68 o 
   9   7   5        9.70       31.98     16.57 o 
  10   7   5     1575.89     1589.17     56.45 o 
  11   7   5     1804.33     1874.45     65.00 o 
 -13   8   5       21.78       43.12     19.06 o 
 -12   8   5      205.26      226.49     17.94 o 
 -11   8   5     1180.78     1212.18     33.42 o 
 -10   8   5      132.79      123.74     16.21 o 
  -9   8   5      102.12      106.15     18.59 o 
  -8   8   5     4122.14     4119.94     55.77 o 
  -7   8   5       30.99       35.25     11.45 o 
  -6   8   5      105.35      116.95     13.28 o 
  -5   8   5      326.47      304.93     17.42 o 
  -4   8   5     1479.73     1573.74     29.66 o 
  -3   8   5      668.59      648.14     16.16 o 
  -2   8   5      260.26      276.46     11.98 o 
  -1   8   5      141.75      122.94     12.10 o 
   0   8   5        1.63        2.55      5.83 o 
   1   8   5     2360.05     2556.05     65.95 o 
   2   8   5       82.97       68.86      8.69 o 
   3   8   5     1039.52     1072.96     24.51 o 
   4   8   5       39.99       42.24     16.61 o 
   5   8   5      786.98      749.27     28.01 o 
   6   8   5      688.19      688.60     29.36 o 
   7   8   5     1733.54     1782.58     41.30 o 
   8   8   5      212.86      220.49     22.58 o 
   9   8   5      215.33      174.07     20.38 o 
  10   8   5       31.71       35.43     15.67 o 
  11   8   5        3.75        7.30     22.71 o 
 -13   9   5      548.59      602.17     41.35 o 
 -12   9   5      129.17      128.27     15.53 o 
 -11   9   5       82.17       63.74     13.50 o 
 -10   9   5      342.00      288.45     21.81 o 
  -9   9   5      321.21      321.82     21.79 o 
  -8   9   5      328.04      334.68     21.65 o 
  -7   9   5     1422.49     1354.56     76.21 o 
  -6   9   5       24.67       32.00      9.49 o 
  -5   9   5       35.01       38.27      9.61 o 
  -4   9   5      159.25      114.66     14.54 o 
  -3   9   5      174.40      198.79     13.66 o 
  -2   9   5     2921.69     2855.50     59.47 o 
  -1   9   5     1482.68     1460.11     27.06 o 
   0   9   5     1125.25     1100.06     36.70 o 
   1   9   5       94.30       83.84      8.06 o 
   2   9   5      864.80      829.23     20.92 o 
   3   9   5     2985.02     3012.33     37.68 o 
   4   9   5     2774.73     2760.45     46.84 o 
   5   9   5     4508.00     4713.94     60.32 o 
   6   9   5      547.84      566.85     30.80 o 
   7   9   5        9.09       22.37     14.70 o 
   8   9   5      266.20      283.85     22.35 o 
   9   9   5        0.15       17.73     13.05 o 
  10   9   5        1.60       12.61     13.66 o 
 -13  10   5      326.13      307.92     31.47 o 
 -12  10   5        9.68       11.54     10.67 o 
 -11  10   5        8.59       27.58     11.37 o 
 -10  10   5     1924.81     1904.31     61.75 o 
  -9  10   5      589.17      601.38     28.72 o 
  -8  10   5       31.00       42.03     11.45 o 
  -7  10   5      690.59      688.43     36.65 o 
  -6  10   5      199.05      192.99     17.00 o 
  -5  10   5      839.90      859.95     24.13 o 
  -4  10   5      154.84      150.72     19.32 o 
  -3  10   5      297.25      296.97     21.13 o 
  -2  10   5      675.21      701.97     22.63 o 
  -1  10   5       15.78       13.48      6.89 o 
   0  10   5      737.01      718.54     21.44 o 
   1  10   5     2612.36     2595.93     39.54 o 
   2  10   5       22.71       23.95      5.94 o 
   3  10   5      640.53      655.33     15.36 o 
   4  10   5     2678.64     2580.48     49.05 o 
   5  10   5      294.00      308.15     31.89 o 
   6  10   5        7.39       17.32     13.97 o 
   7  10   5     1026.24     1064.26     41.38 o 
   8  10   5      284.88      312.19     23.95 o 
   9  10   5      421.99      399.61     28.99 o 
  10  10   5        4.05       30.81     14.58 o 
 -13  11   5       35.76       40.86     17.55 o 
 -12  11   5       13.46       21.57     11.90 o 
 -11  11   5      211.73      219.65     19.94 o 
 -10  11   5       21.21       54.75     19.00 o 
  -9  11   5      116.88      122.54     15.40 o 
  -8  11   5      975.33      980.99     36.59 o 
  -7  11   5      625.13      652.16     23.89 o 
  -6  11   5      232.83      256.50     23.14 o 
  -5  11   5      181.70      188.55     16.96 o 
  -4  11   5       13.61       29.16     15.34 o 
  -3  11   5        3.11        6.28     10.65 o 
  -2  11   5      179.48      152.91     15.11 o 
  -1  11   5      702.53      669.02     34.36 o 
   0  11   5        0.16       16.31      7.22 o 
   1  11   5      308.67      276.41     12.70 o 
   2  11   5      338.23      308.07     14.96 o 
   3  11   5      329.31      273.73     15.84 o 
   4  11   5      243.20      261.06     21.23 o 
   5  11   5      815.94      847.95     30.70 o 
   6  11   5       80.78       74.61     15.69 o 
   7  11   5       43.71       58.80     16.71 o 
   8  11   5       50.52       51.76     17.01 o 
   9  11   5      284.06      285.31     33.20 o 
  10  11   5        0.35       16.59     14.76 o 
 -12  12   5      113.14       93.06     18.96 o 
 -11  12   5      804.48      772.24     29.25 o 
 -10  12   5     1813.42     1884.75     53.10 o 
  -9  12   5      187.96      188.79     17.86 o 
  -8  12   5      200.41      200.77     19.12 o 
  -7  12   5       71.25       79.24     13.81 o 
  -6  12   5      287.21      288.29     20.93 o 
  -5  12   5     1138.15     1182.70     29.03 o 
  -4  12   5      241.27      235.96     18.65 o 
  -3  12   5     1038.48     1038.81     25.45 o 
  -2  12   5        6.15       17.80     11.78 o 
  -1  12   5      399.30      381.65     26.93 o 
   0  12   5      394.95      351.66     21.92 o 
   1  12   5     1138.97     1092.62     24.00 o 
   2  12   5     3163.16     3182.05     32.71 o 
   3  12   5      183.39      173.94     18.15 o 
   4  12   5      595.33      540.91     25.41 o 
   5  12   5      890.77      876.70     30.99 o 
   6  12   5      584.67      600.14     34.04 o 
   7  12   5      504.16      513.22     27.15 o 
   8  12   5      230.19      214.99     22.46 o 
   9  12   5      548.28      506.88     30.21 o 
  10  12   5        3.39       19.61     15.03 o 
 -12  13   5      399.87      445.02     35.93 o 
 -11  13   5      140.18      103.95     15.36 o 
 -10  13   5      519.11      481.02     23.75 o 
  -9  13   5      521.21      566.14     27.57 o 
  -8  13   5      225.66      196.42     19.46 o 
  -7  13   5       28.91       46.15     13.41 o 
  -6  13   5      192.87      174.14     16.63 o 
  -5  13   5     1184.65     1199.64     29.94 o 
  -4  13   5      284.28      256.20     16.83 o 
  -3  13   5       15.63       11.49      9.23 o 
  -2  13   5     1545.86     1600.48     31.90 o 
  -1  13   5      471.75      521.36     19.96 o 
   0  13   5     1896.61     1888.33     36.62 o 
   1  13   5     1309.28     1286.71     27.16 o 
   2  13   5      556.59      602.23     19.47 o 
   3  13   5      948.32      929.65     24.86 o 
   4  13   5      558.35      550.96     27.48 o 
   5  13   5       13.10       22.74     13.09 o 
   6  13   5      591.77      561.87     33.09 o 
   7  13   5        5.78       33.76     20.25 o 
   8  13   5      174.32      148.65     21.31 o 
   9  13   5      782.73      862.18     39.09 o 
 -12  14   5       56.00       53.71     26.44 o 
 -11  14   5       21.67       21.74     11.00 o 
 -10  14   5      404.04      444.47     33.21 o 
  -9  14   5      217.57      214.27     19.24 o 
  -8  14   5      542.04      599.83     25.09 o 
  -7  14   5      349.60      342.73     19.37 o 
  -6  14   5      434.22      422.42     29.60 o 
  -5  14   5      825.37      873.62     27.29 o 
  -4  14   5        8.24       20.85     14.31 o 
  -3  14   5     2137.38     2151.39     48.81 o 
  -2  14   5     1831.41     1825.80     40.70 o 
  -1  14   5      434.27      483.41     26.89 o 
   0  14   5      203.72      185.21     15.02 o 
   1  14   5     3200.67     3299.93     69.71 o 
   2  14   5      104.81      121.02     12.76 o 
   3  14   5      106.20      120.27     11.42 o 
   4  14   5        6.39       28.30     13.53 o 
   5  14   5        0.04       12.02     13.70 o 
   6  14   5      318.12      272.10     26.24 o 
   7  14   5      700.38      665.25     40.41 o 
   8  14   5      850.27      852.00     55.21 o 
   9  14   5      437.30      392.75     33.69 o 
 -11  15   5       63.56       56.18     18.85 o 
 -10  15   5      137.80      135.35     18.37 o 
  -9  15   5      141.67      157.34     18.50 o 
  -8  15   5       10.19       25.79     13.14 o 
  -7  15   5        4.24        9.01     11.70 o 
  -6  15   5     1166.21     1251.97     32.32 o 
  -5  15   5       29.60       26.80     12.42 o 
  -4  15   5     3320.51     3362.02     47.17 o 
  -3  15   5     1196.81     1190.24     30.93 o 
  -2  15   5       62.05       66.23     13.96 o 
  -1  15   5     1091.13     1063.97     31.74 o 
   0  15   5     1835.06     1804.93     37.04 o 
   1  15   5      865.87      862.98     27.10 o 
   2  15   5      387.11      394.50     22.76 o 
   3  15   5       96.15      124.79     21.56 o 
   4  15   5      609.56      665.96     56.78 o 
   5  15   5        3.11       16.04      9.85 o 
   6  15   5       87.62      110.30     20.25 o 
   7  15   5      137.99      167.34     25.23 o 
   8  15   5      114.22      119.64     20.66 o 
 -11  16   5      359.93      301.50     32.54 o 
 -10  16   5       21.18       35.13     12.59 o 
  -9  16   5      660.09      715.56     41.66 o 
  -8  16   5     1288.82     1333.97     35.46 o 
  -7  16   5     3278.30     3475.60     57.14 o 
  -6  16   5       44.70       53.50     16.54 o 
  -5  16   5      222.29      213.42     17.64 o 
  -4  16   5      327.80      319.42     37.15 o 
  -3  16   5       18.09       16.49     12.24 o 
  -2  16   5      325.59      346.77     22.34 o 
  -1  16   5      128.17      134.26     17.31 o 
   0  16   5       95.81       74.17     11.68 o 
   1  16   5       81.25       79.63     14.86 o 
   2  16   5     1788.68     1804.71     58.59 o 
   3  16   5      148.83      192.95     18.09 o 
   4  16   5       55.41       48.42     16.90 o 
   5  16   5     1936.48     1888.94     53.42 o 
   6  16   5       11.99       38.60     18.27 o 
   7  16   5      523.06      556.37     42.99 o 
   8  16   5       22.18       18.86     17.06 o 
 -10  17   5        7.62       17.83     14.65 o 
  -9  17   5        3.48       29.33     12.47 o 
  -8  17   5      149.06      110.21     17.81 o 
  -7  17   5      213.84      200.93     21.90 o 
  -6  17   5     5519.01     5821.34     78.09 o 
  -5  17   5      220.00      231.10     23.04 o 
  -4  17   5      132.49      128.04     17.94 o 
  -3  17   5      111.62      104.93     17.72 o 
  -2  17   5        0.08       18.77     10.58 o 
  -1  17   5        5.71       21.46      9.68 o 
   0  17   5        4.76       10.10      7.16 o 
   1  17   5      406.77      376.15     25.57 o 
   2  17   5       35.80       31.05     11.49 o 
   3  17   5     2064.18     2040.04     51.66 o 
   4  17   5      301.82      267.41     49.43 o 
   5  17   5       14.40       40.35     18.99 o 
   6  17   5      841.94      826.21     42.60 o 
   7  17   5      238.11      182.10     26.34 o 
 -10  18   5       93.95       59.56     17.95 o 
  -9  18   5       63.90       58.55     18.66 o 
  -8  18   5       16.57       30.11     13.16 o 
  -7  18   5      339.99      346.87     30.22 o 
  -6  18   5      922.25      973.05     36.65 o 
  -5  18   5      437.24      497.00     27.23 o 
  -4  18   5      537.15      583.61     28.66 o 
  -3  18   5       25.55       36.91     12.16 o 
  -2  18   5        0.46       19.63     11.50 o 
  -1  18   5       36.34       35.59     13.19 o 
   0  18   5      115.03      147.18     14.56 o 
   1  18   5      899.51      926.35     31.30 o 
   2  18   5      109.94      102.57     17.69 o 
   3  18   5     1257.44     1189.75     62.90 o 
   4  18   5      155.19      126.63     19.56 o 
   5  18   5       90.14      112.17     19.53 o 
   6  18   5      140.22      128.70     21.46 o 
   7  18   5     1400.48     1379.99     45.43 o 
  -9  19   5       92.67       91.78     17.76 o 
  -8  19   5      517.22      505.40     31.50 o 
  -7  19   5     1483.84     1518.99     50.36 o 
  -6  19   5      187.82      220.42     23.97 o 
  -5  19   5      200.70      186.80     19.07 o 
  -4  19   5       29.48       52.41     14.82 o 
  -3  19   5      151.57      129.24     19.17 o 
  -2  19   5      269.01      249.60     21.38 o 
  -1  19   5       63.60       97.81     16.03 o 
   0  19   5      139.81      158.80     15.94 o 
   1  19   5      168.72      167.62     22.15 o 
   2  19   5      265.92      246.76     28.29 o 
   3  19   5     1185.86     1270.44     49.14 o 
   4  19   5     1979.11     2151.59     59.68 o 
   5  19   5      107.25      109.81     20.04 o 
   6  19   5     1147.69     1232.84     85.16 o 
  -8  20   5       25.70       40.29     13.92 o 
  -7  20   5      175.30      179.29     22.92 o 
  -6  20   5      103.93       88.22     21.21 o 
  -5  20   5        7.23       23.59     10.43 o 
  -4  20   5        6.26        6.76      9.47 o 
  -3  20   5      230.11      189.30     20.52 o 
  -2  20   5       95.60      101.48     15.21 o 
  -1  20   5      290.57      308.83     23.36 o 
   0  20   5        0.12       21.94     10.03 o 
   1  20   5       74.49       77.84     13.19 o 
   2  20   5     1194.85     1206.31     48.16 o 
   3  20   5      304.47      293.43     31.35 o 
   4  20   5       16.27       27.12     17.34 o 
   5  20   5      531.51      560.00     66.57 o 
  -7  21   5      142.42      110.40     15.39 o 
  -6  21   5       27.53       26.01     13.71 o 
  -5  21   5       16.38       29.99     14.07 o 
  -4  21   5      250.99      234.06     21.44 o 
  -3  21   5      484.64      476.35     29.50 o 
  -2  21   5        4.61       10.03     11.85 o 
  -1  21   5      118.86      107.39     17.79 o 
   0  21   5      128.39       89.33     19.09 o 
   1  21   5        0.20       19.62     14.58 o 
   2  21   5       10.09       20.10     15.07 o 
   3  21   5        4.64       36.75     17.22 o 
   4  21   5        0.68       10.52     12.27 o 
   5  21   5       51.90       48.17     21.44 o 
  -6  22   5      210.84      160.77     25.32 o 
  -5  22   5       82.27       57.45     12.05 o 
  -4  22   5       35.04       38.56     14.87 o 
  -3  22   5      131.74      114.60     19.41 o 
  -2  22   5      221.47      198.32     19.76 o 
  -1  22   5        8.99       26.87     13.15 o 
   0  22   5      252.05      239.13     26.66 o 
   1  22   5      131.48      102.21     20.52 o 
   2  22   5       37.85       41.37     13.93 o 
   3  22   5       44.56       43.77     17.14 o 
   4  22   5        0.42       13.91     15.97 o 
  -5  23   5        6.91       23.41     10.20 o 
  -4  23   5       57.63       72.61     17.86 o 
  -3  23   5       74.84       88.07     16.03 o 
  -2  23   5      775.20      706.30     54.04 o 
  -1  23   5       67.65       63.25     15.17 o 
   0  23   5        2.01       23.84     13.25 o 
   1  23   5       52.50       72.05     20.44 o 
   2  23   5       23.35       34.90     17.02 o 
  -2  24   5      468.22      473.25     29.74 o 
  -1  24   5      179.91      185.49     20.19 o 
   0  24   5      173.08      145.70     39.08 o 
 -14   0   6     1044.18     1071.18     91.25 o 
 -13   0   6     2233.75     2551.51    216.78 o 
 -12   0   6        1.30       31.46     20.84 o 
 -11   0   6      486.04      483.18     43.46 o 
 -10   0   6      562.89      543.10     42.27 o 
  -9   0   6       34.90       62.14     18.36 o 
  -8   0   6      223.51      167.14     21.31 o 
  -7   0   6      377.98      361.26     23.68 o 
  -6   0   6      176.16      201.75     13.39 o 
  -5   0   6     1539.63     1454.56     68.81 o 
  -4   0   6     1715.73     1565.89     37.08 o 
  -3   0   6     6417.97     6478.81     89.39 o 
  -2   0   6    31376.14    30146.42    203.61 o 
  -1   0   6     1360.87     1317.76     53.68 o 
   0   0   6    18261.37    20658.08    434.38 o 
   1   0   6      465.24      625.89     21.36 o 
   2   0   6     4394.89     4546.87    116.07 o 
   3   0   6     2505.90     2462.38     43.58 o 
   4   0   6       32.74       31.90     10.15 o 
   5   0   6     2701.79     2681.72     39.26 o 
   6   0   6       10.18       11.84      8.68 o 
   7   0   6      660.11      629.86     32.81 o 
   8   0   6       49.53       34.09     28.71 o 
   9   0   6     2559.47     2699.16    137.14 o 
  10   0   6      917.97     1009.85     67.55 o 
  11   0   6        1.31       26.33     28.42 o 
 -14   1   6      262.19      292.04     39.05 o 
 -13   1   6      906.35     1008.79     46.75 o 
 -12   1   6        0.10        7.09      9.79 o 
 -11   1   6      284.34      276.98     19.61 o 
 -10   1   6        7.00       20.87     12.89 o 
  -9   1   6      487.40      451.82     22.00 o 
  -8   1   6      347.98      323.91     20.84 o 
  -7   1   6     1688.10     1688.47     31.66 o 
  -6   1   6     1305.11     1314.87     23.98 o 
  -5   1   6     2042.12     2023.63     23.30 o 
  -4   1   6      858.44      808.36     10.79 o 
  -3   1   6     4191.10     4076.14     43.46 o 
  -2   1   6       51.66       46.96     16.53 o 
  -1   1   6     4315.00     4401.64     62.42 o 
   0   1   6     3688.43     4231.71     51.75 o 
   1   1   6       47.20       82.81      5.03 o 
   2   1   6      290.82      303.87      9.56 o 
   3   1   6      118.54      140.15      6.12 o 
   4   1   6       22.06       25.22      4.97 o 
   5   1   6     2503.73     2425.46     28.49 o 
   6   1   6        0.10        5.15      5.98 o 
   7   1   6      408.69      333.47     16.95 o 
   8   1   6      159.89      141.80     29.70 o 
   9   1   6      445.01      500.00     33.95 o 
  10   1   6      220.35      206.42     34.72 o 
  11   1   6      843.42      819.64     46.52 o 
 -14   2   6        6.50       22.50     11.59 o 
 -13   2   6       20.23       27.39     14.07 o 
 -12   2   6      769.30      793.19     30.87 o 
 -11   2   6     1365.61     1386.64     36.28 o 
 -10   2   6      747.92      724.12     27.23 o 
  -9   2   6       23.16       21.54     12.59 o 
  -8   2   6      357.09      356.36     20.64 o 
  -7   2   6      274.44      260.75     20.64 o 
  -6   2   6     1306.99     1340.00     24.66 o 
  -5   2   6     2974.15     3029.38     27.50 o 
  -4   2   6     9500.16     9918.44     71.67 o 
  -3   2   6       84.47       92.74      5.53 o 
  -2   2   6     2510.07     2468.99     33.08 o 
  -1   2   6        3.79        7.03      2.70 o 
   0   2   6     2998.76     3339.60     42.78 o 
   1   2   6      264.28      355.05      8.35 o 
   2   2   6     1892.87     1993.31     20.06 o 
   3   2   6       12.03       19.78      4.80 o 
   4   2   6        0.24        9.11      5.03 o 
   5   2   6      421.17      407.16     10.38 o 
   6   2   6     1381.91     1358.19     26.26 o 
   7   2   6      859.93      829.93     26.15 o 
   8   2   6       39.95       58.63     25.68 o 
   9   2   6        4.25       17.21     15.61 o 
  10   2   6       49.54       37.56     19.29 o 
  11   2   6        0.60       17.71     24.74 o 
 -14   3   6        2.05       16.71      9.79 o 
 -13   3   6       10.30       11.83     11.31 o 
 -12   3   6       67.47       70.70     13.52 o 
 -11   3   6       77.74       93.30     14.05 o 
 -10   3   6     2041.04     2083.96     39.66 o 
  -9   3   6        6.78       22.53     11.68 o 
  -8   3   6        0.88       12.37     11.58 o 
  -7   3   6       28.70       33.00     11.46 o 
  -6   3   6      163.84      132.53     12.36 o 
  -5   3   6     3318.24     3264.86     50.59 o 
  -4   3   6        9.24        9.56      4.35 o 
  -3   3   6     1049.80     1018.69     15.13 o 
  -2   3   6      839.38      824.03     11.52 o 
  -1   3   6     2146.86     2031.65     24.48 o 
   0   3   6      625.09      615.85     11.54 o 
   1   3   6      435.25      471.09     10.45 o 
   2   3   6       11.12       11.09      4.47 o 
   3   3   6     1149.54     1147.17     16.48 o 
   4   3   6     2144.77     2090.17     24.92 o 
   5   3   6       13.73        7.95      3.46 o 
   6   3   6      170.24      181.30     21.81 o 
   7   3   6      436.19      434.00     21.02 o 
   8   3   6      320.29      276.92     18.51 o 
   9   3   6       61.83       54.51     16.97 o 
  10   3   6       43.04       42.64     18.49 o 
 -14   4   6      176.59      176.64     25.29 o 
 -13   4   6       35.02       40.77     12.80 o 
 -12   4   6        2.20        5.27     11.29 o 
 -11   4   6       43.31       33.81     12.47 o 
 -10   4   6      134.86      148.40     18.39 o 
  -9   4   6     1875.82     1791.18     34.64 o 
  -8   4   6        0.00       14.83     12.32 o 
  -7   4   6     2133.31     2160.04     39.12 o 
  -6   4   6     4893.33     4708.67     82.39 o 
  -5   4   6       62.05       31.28      5.50 o 
  -4   4   6     2692.51     2926.47     29.53 o 
  -3   4   6      309.09      332.39      8.77 o 
  -2   4   6        9.33       16.70      3.53 o 
  -1   4   6     1760.00     1756.68     21.38 o 
   0   4   6     1634.07     1632.61     18.51 o 
   1   4   6       26.60       28.47      3.87 o 
   2   4   6      632.06      628.97     11.97 o 
   3   4   6      486.81      525.93     10.87 o 
   4   4   6      683.20      696.86     22.78 o 
   5   4   6      972.31      952.51     27.54 o 
   6   4   6      497.13      530.56     33.32 o 
   7   4   6       77.09       72.60     12.73 o 
   8   4   6      949.33      972.60     30.85 o 
   9   4   6      969.58     1060.11     45.87 o 
  10   4   6       13.04       33.43     20.79 o 
 -14   5   6       22.92       32.15     14.74 o 
 -13   5   6      120.51      103.14     15.90 o 
 -12   5   6      647.23      668.05     30.70 o 
 -11   5   6      961.25     1015.58     33.87 o 
 -10   5   6       13.64       44.19     11.38 o 
  -9   5   6        0.13       15.86     11.79 o 
  -8   5   6     1843.31     1770.56     41.69 o 
  -7   5   6      848.40      877.01     24.13 o 
  -6   5   6       41.26       41.35      8.75 o 
  -5   5   6      227.47      197.95     10.59 o 
  -4   5   6     1032.95     1001.25     15.81 o 
  -3   5   6       34.20       36.96      5.51 o 
  -2   5   6      541.55      482.81     19.74 o 
  -1   5   6     3082.35     3234.15     36.97 o 
   0   5   6     2629.32     2717.42     37.01 o 
   1   5   6      678.25      627.62     11.75 o 
   2   5   6      632.21      630.40     11.80 o 
   3   5   6     4934.14     4987.70     95.29 o 
   4   5   6      983.81      980.19     26.87 o 
   5   5   6     8796.20     9110.01    102.46 o 
   6   5   6      870.72      935.24     39.13 o 
   7   5   6      196.83      178.39     17.75 o 
   8   5   6      448.41      433.38     22.94 o 
   9   5   6       28.32       31.67     21.22 o 
  10   5   6      274.70      379.18     32.37 o 
 -14   6   6      859.88      842.53     46.07 o 
 -13   6   6      175.80      144.81     19.77 o 
 -12   6   6       47.30       50.48     13.99 o 
 -11   6   6        5.12       23.20     11.81 o 
 -10   6   6      533.16      462.92     37.19 o 
  -9   6   6      134.06       92.80     14.53 o 
  -8   6   6      215.27      207.26     20.49 o 
  -7   6   6       67.69       76.56     13.63 o 
  -6   6   6     1369.18     1405.67     27.85 o 
  -5   6   6     1718.66     1705.61     32.03 o 
  -4   6   6     2952.01     2879.37     27.20 o 
  -3   6   6      310.29      248.84     10.87 o 
  -2   6   6      134.22      151.21      8.09 o 
  -1   6   6     1790.10     1939.58     26.90 o 
   0   6   6     2429.39     2276.14     22.26 o 
   1   6   6      621.63      559.20     10.52 o 
   2   6   6      382.10      391.75     11.43 o 
   3   6   6     3910.15     4058.59     39.02 o 
   4   6   6     1021.39      952.74     27.79 o 
   5   6   6      845.55      874.93     28.69 o 
   6   6   6       40.68       64.34     15.36 o 
   7   6   6      398.80      367.30     21.73 o 
   8   6   6      535.68      529.75     37.12 o 
   9   6   6      597.79      572.09     47.22 o 
  10   6   6       49.80       48.63     20.82 o 
 -13   7   6       87.71       80.20     14.74 o 
 -12   7   6      357.74      299.80     27.67 o 
 -11   7   6       15.88       35.51     13.85 o 
 -10   7   6      129.04      116.46     16.08 o 
  -9   7   6      354.51      343.12     22.05 o 
  -8   7   6      136.62      152.40     13.90 o 
  -7   7   6       50.04       46.62     11.47 o 
  -6   7   6       18.27       38.06     11.45 o 
  -5   7   6       28.36       30.19     10.58 o 
  -4   7   6     2954.12     3021.91     34.78 o 
  -3   7   6      448.39      370.11     13.01 o 
  -2   7   6       15.45       13.49      4.61 o 
  -1   7   6      288.69      286.15     12.47 o 
   0   7   6      718.86      676.81     15.32 o 
   1   7   6      141.01      136.24      9.91 o 
   2   7   6      199.44      197.09     12.60 o 
   3   7   6       82.28       75.68      5.80 o 
   4   7   6       60.91       69.93     15.15 o 
   5   7   6      541.00      538.00     23.74 o 
   6   7   6      314.99      294.78     18.87 o 
   7   7   6       30.26       27.29     13.48 o 
   8   7   6      212.27      211.83     19.72 o 
   9   7   6       75.61       78.63     28.45 o 
  10   7   6      120.18      144.15     24.20 o 
 -13   8   6        6.05       20.15     12.46 o 
 -12   8   6      258.60      277.34     31.45 o 
 -11   8   6      127.09      103.70     15.41 o 
 -10   8   6      174.89      122.95     16.65 o 
  -9   8   6     1308.81     1254.11     31.38 o 
  -8   8   6     1435.42     1432.70     31.71 o 
  -7   8   6     1170.46     1174.87     28.91 o 
  -6   8   6      223.32      229.18     19.15 o 
  -5   8   6     3423.02     3556.12     44.36 o 
  -4   8   6     9092.33     8952.82     90.99 o 
  -3   8   6        0.50       11.61      6.12 o 
  -2   8   6     9936.05    10255.58     92.88 o 
  -1   8   6      544.32      523.14     15.51 o 
   0   8   6      208.85      215.83     12.96 o 
   1   8   6     2515.96     2553.27     30.55 o 
   2   8   6      311.21      305.84     14.00 o 
   3   8   6       14.43       24.90      4.10 o 
   4   8   6      766.26      824.04     29.36 o 
   5   8   6     1206.71     1231.79     33.33 o 
   6   8   6       12.18       10.50     13.12 o 
   7   8   6       67.08       48.63     12.36 o 
   8   8   6      428.93      451.12     25.29 o 
   9   8   6     2279.33     2606.49     62.05 o 
  10   8   6     1774.49     1892.19     68.48 o 
 -13   9   6        5.07       26.80     13.02 o 
 -12   9   6      464.79      471.07     34.88 o 
 -11   9   6     1725.65     1704.95     38.43 o 
 -10   9   6       93.75      103.56     15.47 o 
  -9   9   6        4.48       18.14     10.08 o 
  -8   9   6       32.38       29.96     11.01 o 
  -7   9   6     3768.74     3776.45     52.28 o 
  -6   9   6      145.68      149.60     14.71 o 
  -5   9   6     1123.76     1094.21     29.54 o 
  -4   9   6      862.65      857.36     23.58 o 
  -3   9   6      743.32      721.03     21.10 o 
  -2   9   6      162.87      141.30     15.29 o 
  -1   9   6       92.21      108.96     14.34 o 
   0   9   6     2083.97     2052.60     39.95 o 
   1   9   6     2805.10     2754.64     37.15 o 
   2   9   6      454.85      475.05     16.84 o 
   3   9   6     4384.71     4465.15     40.98 o 
   4   9   6      331.51      318.00     20.89 o 
   5   9   6     1422.09     1474.91     40.65 o 
   6   9   6       39.08       48.46     14.07 o 
   7   9   6     1714.19     1700.91     59.78 o 
   8   9   6        1.39       26.50     13.86 o 
   9   9   6      510.29      408.36     41.08 o 
  10   9   6      176.99      236.48     30.19 o 
 -13  10   6      266.07      224.37     27.42 o 
 -12  10   6        2.23       12.24     13.83 o 
 -11  10   6       23.90       46.39     13.89 o 
 -10  10   6      449.05      465.74     26.02 o 
  -9  10   6      278.91      286.21     22.49 o 
  -8  10   6      380.82      374.62     22.04 o 
  -7  10   6     4855.36     5031.34     57.17 o 
  -6  10   6     6413.48     6443.28     72.42 o 
  -5  10   6      210.40      214.05     28.37 o 
  -4  10   6      984.41      960.93     30.02 o 
  -3  10   6       16.38       33.64     11.68 o 
  -2  10   6       64.21       90.75     12.31 o 
  -1  10   6     1770.31     1686.67     57.82 o 
   0  10   6     5188.13     5197.29     69.46 o 
   1  10   6        2.81       10.85      7.29 o 
   2  10   6      731.93      706.94     17.14 o 
   3  10   6      294.89      287.61     14.41 o 
   4  10   6      461.85      466.55     23.25 o 
   5  10   6        3.34       18.91     13.86 o 
   6  10   6      771.30      787.36     44.62 o 
   7  10   6      224.47      220.43     26.69 o 
   8  10   6     1573.45     1683.91     45.00 o 
   9  10   6      237.25      188.56     25.49 o 
 -12  11   6       24.30       33.22     15.13 o 
 -11  11   6       74.88       72.69     15.38 o 
 -10  11   6     1017.12     1016.87     47.18 o 
  -9  11   6      482.44      440.39     23.85 o 
  -8  11   6     2284.41     2290.38     44.93 o 
  -7  11   6       21.00       29.29     12.16 o 
  -6  11   6      807.23      803.95     55.48 o 
  -5  11   6      552.41      562.34     27.05 o 
  -4  11   6      510.41      506.78     26.30 o 
  -3  11   6      818.56      834.03     26.13 o 
  -2  11   6      238.68      239.20     21.45 o 
  -1  11   6     1385.09     1309.74     29.67 o 
   0  11   6       79.40       86.53     13.95 o 
   1  11   6        3.62        6.96      6.68 o 
   2  11   6       61.96       64.78      9.33 o 
   3  11   6      110.40       96.15     15.05 o 
   4  11   6       22.11       23.99     13.76 o 
   5  11   6       44.16       50.75     14.78 o 
   6  11   6      968.45     1032.16     40.81 o 
   7  11   6      457.23      484.63     27.19 o 
   8  11   6        2.60       46.05     20.06 o 
   9  11   6      134.67      167.43     19.62 o 
 -12  12   6      222.12      243.26     20.71 o 
 -11  12   6        7.67       16.62     11.66 o 
 -10  12   6       42.65       33.63     12.96 o 
  -9  12   6      977.44     1005.40     33.67 o 
  -8  12   6       39.35       30.27     12.09 o 
  -7  12   6      285.74      312.37     21.92 o 
  -6  12   6    12516.18    12878.53     92.94 o 
  -5  12   6     1741.63     1814.58     43.70 o 
  -4  12   6     1659.91     1662.63     38.62 o 
  -3  12   6      630.31      621.51     21.39 o 
  -2  12   6      139.87      136.63     15.05 o 
  -1  12   6     1402.27     1404.82     38.31 o 
   0  12   6     1280.51     1309.60     37.01 o 
   1  12   6     2698.13     2687.17     39.52 o 
   2  12   6     3942.66     3957.97     41.46 o 
   3  12   6      513.35      585.43     26.33 o 
   4  12   6       65.06       66.00     13.50 o 
   5  12   6      480.61      493.13     25.22 o 
   6  12   6      799.58      921.73     38.88 o 
   7  12   6        0.18       19.47     15.52 o 
   8  12   6      354.59      432.45     27.96 o 
   9  12   6       89.30       86.98     18.70 o 
 -12  13   6      137.20       88.62     13.44 o 
 -11  13   6      523.73      527.68     27.26 o 
 -10  13   6      200.09      191.70     18.38 o 
  -9  13   6        3.24       11.92      8.48 o 
  -8  13   6      245.94      242.14     18.00 o 
  -7  13   6       34.56       42.16     12.93 o 
  -6  13   6     1432.13     1343.92     38.32 o 
  -5  13   6      720.69      780.16     32.65 o 
  -4  13   6      612.09      567.70     21.81 o 
  -3  13   6     1938.00     1928.31     36.60 o 
  -2  13   6      320.75      303.73     18.80 o 
  -1  13   6      144.02      135.03     16.84 o 
   0  13   6       47.50       47.87     10.36 o 
   1  13   6      221.97      229.82     16.66 o 
   2  13   6       94.90       81.86     12.50 o 
   3  13   6      337.54      302.05     22.45 o 
   4  13   6        1.08        9.03      8.21 o 
   5  13   6     1400.97     1376.98     49.63 o 
   6  13   6       10.10       28.08     14.03 o 
   7  13   6       21.65       41.04     23.78 o 
   8  13   6       13.67       22.12     14.74 o 
 -11  14   6      205.61      239.80     20.65 o 
 -10  14   6        9.77       18.00     12.32 o 
  -9  14   6      161.84      197.51     18.31 o 
  -8  14   6       18.52       19.41     12.01 o 
  -7  14   6       14.15       17.41     13.06 o 
  -6  14   6        7.93        6.28     10.06 o 
  -5  14   6       51.25       52.04     12.49 o 
  -4  14   6     1903.49     1854.34     35.28 o 
  -3  14   6      693.28      651.24     34.13 o 
  -2  14   6     3303.04     3296.38     43.88 o 
  -1  14   6       24.69       26.19     13.58 o 
   0  14   6     1904.51     1836.22     36.55 o 
   1  14   6      231.73      236.83     19.35 o 
   2  14   6      171.65      157.53     15.08 o 
   3  14   6      122.21      121.43     17.60 o 
   4  14   6        1.37       24.23     16.41 o 
   5  14   6       45.20       43.09     20.87 o 
   6  14   6      182.84      166.15     24.43 o 
   7  14   6       67.57       39.25     18.60 o 
   8  14   6        4.02       15.77     15.59 o 
 -11  15   6       21.74       15.31     11.25 o 
 -10  15   6      187.23      193.54     19.56 o 
  -9  15   6       25.51       49.23     13.10 o 
  -8  15   6      339.96      318.72     23.09 o 
  -7  15   6       52.40       59.70     15.49 o 
  -6  15   6      308.73      296.15     21.68 o 
  -5  15   6      178.27      195.33     16.33 o 
  -4  15   6       49.66       46.48     15.40 o 
  -3  15   6       64.20       56.23     13.67 o 
  -2  15   6      230.20      242.74     20.22 o 
  -1  15   6      369.27      360.35     20.77 o 
   0  15   6        9.99       15.52      8.47 o 
   1  15   6      259.26      269.28     17.64 o 
   2  15   6      292.19      262.51     20.04 o 
   3  15   6       10.30       20.81     14.52 o 
   4  15   6       51.67       60.56     15.62 o 
   5  15   6       54.45       27.17     13.32 o 
   6  15   6      183.81      200.63     21.03 o 
   7  15   6       71.87       68.70     18.24 o 
   8  15   6        0.68       17.67     13.75 o 
 -11  16   6      364.04      348.52     26.98 o 
 -10  16   6      366.83      330.96     22.80 o 
  -9  16   6       23.97       32.07     12.66 o 
  -8  16   6        9.23       18.07     12.02 o 
  -7  16   6      774.51      795.91     39.70 o 
  -6  16   6       17.19       24.19      9.79 o 
  -5  16   6        0.25        2.93     10.84 o 
  -4  16   6      135.38      120.44     15.83 o 
  -3  16   6       22.87       30.86     10.52 o 
  -2  16   6      401.32      389.58     25.94 o 
  -1  16   6      333.23      295.06     18.97 o 
   0  16   6      767.89      833.94     42.08 o 
   1  16   6      151.35      168.15     15.00 o 
   2  16   6      622.65      609.39     33.15 o 
   3  16   6      146.53      133.05     20.47 o 
   4  16   6        0.29       21.89     13.95 o 
   5  16   6       29.23       41.92     18.77 o 
   6  16   6      290.96      311.20     25.80 o 
   7  16   6      502.85      473.61     30.76 o 
 -10  17   6       28.01       34.96     13.72 o 
  -9  17   6       41.35       53.43     14.11 o 
  -8  17   6        8.12       27.49     14.10 o 
  -7  17   6     1585.12     1606.53     39.05 o 
  -6  17   6       77.54       85.29     14.74 o 
  -5  17   6     1265.05     1229.99     34.00 o 
  -4  17   6      700.96      694.40     29.97 o 
  -3  17   6       92.60      105.59     15.84 o 
  -2  17   6       20.83       25.51      9.99 o 
  -1  17   6      147.39      147.49     15.93 o 
   0  17   6     1587.82     1624.41     35.55 o 
   1  17   6     2568.15     2428.44     40.34 o 
   2  17   6     1775.80     1721.23     44.93 o 
   3  17   6      590.66      681.90     31.48 o 
   4  17   6     1148.16     1267.38     41.20 o 
   5  17   6      409.99      396.40     30.57 o 
   6  17   6       79.74       60.84     15.65 o 
   7  17   6      336.67      298.76     67.71 o 
  -9  18   6      575.37      561.46     34.36 o 
  -8  18   6        2.48       15.25     12.15 o 
  -7  18   6      242.70      209.83     29.52 o 
  -6  18   6        9.20       38.45     13.29 o 
  -5  18   6        5.30       27.60     14.34 o 
  -4  18   6      268.23      319.66     22.74 o 
  -3  18   6        0.10       18.02     11.13 o 
  -2  18   6        0.04        8.80      8.30 o 
  -1  18   6       32.20       26.13      9.56 o 
   0  18   6      593.90      590.34     44.55 o 
   1  18   6       36.58       39.82     14.20 o 
   2  18   6      777.69      762.03     39.40 o 
   3  18   6        0.48       22.38     13.28 o 
   4  18   6       37.90       34.25     13.05 o 
   5  18   6       94.01       83.74     21.30 o 
   6  18   6       56.19       45.00     14.35 o 
  -9  19   6        0.08        5.60     10.39 o 
  -8  19   6      133.97      125.59     18.11 o 
  -7  19   6        0.40       20.93     13.27 o 
  -6  19   6      177.21      137.11     19.26 o 
  -5  19   6       70.09       79.34     15.26 o 
  -4  19   6        7.70       15.92     10.37 o 
  -3  19   6      162.24      150.09     18.71 o 
  -2  19   6      865.53      917.28     54.10 o 
  -1  19   6       98.02      101.05     14.39 o 
   0  19   6      171.40      136.55     14.32 o 
   1  19   6       48.19       40.40     12.29 o 
   2  19   6       46.81       43.92     13.86 o 
   3  19   6      261.80      240.59     33.24 o 
   4  19   6      299.91      333.77     27.27 o 
   5  19   6       92.47       66.73     17.55 o 
  -8  20   6       74.44       72.64     15.75 o 
  -7  20   6      337.28      333.69     25.42 o 
  -6  20   6      906.20      936.82     37.89 o 
  -5  20   6       12.37       26.62     13.86 o 
  -4  20   6        0.15       13.36     12.15 o 
  -3  20   6       50.92       32.21     12.03 o 
  -2  20   6      564.32      567.48     41.37 o 
  -1  20   6      639.29      644.83     41.68 o 
   0  20   6      237.46      234.60     20.25 o 
   1  20   6      360.82      337.47     29.37 o 
   2  20   6       17.92       32.17     10.84 o 
   3  20   6       26.41       17.84     13.40 o 
   4  20   6       68.16       64.17     18.05 o 
  -7  21   6       49.48       44.51     14.24 o 
  -6  21   6      118.59      119.85     18.83 o 
  -5  21   6       97.83       89.61     16.80 o 
  -4  21   6      671.05      731.17     41.74 o 
  -3  21   6     3668.95     3823.33     86.49 o 
  -2  21   6       68.34       46.97     13.60 o 
  -1  21   6      700.85      739.07     33.38 o 
   0  21   6       55.18       37.94     13.50 o 
   1  21   6        2.81       30.59     14.63 o 
   2  21   6        2.76        7.09     11.88 o 
   3  21   6       58.90       22.69     13.51 o 
  -6  22   6      112.27       94.67     20.18 o 
  -5  22   6       88.14       79.76     17.28 o 
  -4  22   6      862.16      904.43     32.61 o 
  -3  22   6      169.00      161.56     19.01 o 
  -2  22   6     1869.02     1925.87     43.78 o 
  -1  22   6       43.98       46.67     13.53 o 
   0  22   6      278.36      231.51     26.59 o 
   1  22   6       27.88       30.02     13.89 o 
   2  22   6       39.03       45.92     18.33 o 
  -4  23   6        9.47       29.59     12.89 o 
  -3  23   6       45.57       34.36     14.94 o 
  -2  23   6       88.05       54.81     17.62 o 
  -1  23   6       71.98       62.41     25.53 o 
   0  23   6        4.84       14.27     14.50 o 
 -14   1   7      359.49      393.64     41.95 o 
 -13   1   7      200.56      230.92     24.45 o 
 -12   1   7       24.57       33.62     13.51 o 
 -11   1   7        2.78       19.70     12.42 o 
 -10   1   7      195.54      150.34     16.30 o 
  -9   1   7       36.46       39.82     10.92 o 
  -8   1   7       27.74       20.47     11.64 o 
  -7   1   7       83.55       76.57     13.13 o 
  -6   1   7      996.43      968.34     15.59 o 
  -5   1   7      619.66      557.85     11.88 o 
  -4   1   7     1031.92      939.86     18.04 o 
  -3   1   7        9.32       26.82     14.99 o 
  -2   1   7      460.80      458.51     23.47 o 
  -1   1   7        1.93       12.53     16.25 o 
   0   1   7      101.87      107.31      4.79 o 
   1   1   7      492.04      440.18      8.74 o 
   2   1   7     1581.40     1575.98     32.96 o 
   3   1   7       40.29       38.51      5.66 o 
   4   1   7       18.55       23.54      7.32 o 
   5   1   7      294.07      277.99     13.16 o 
   6   1   7      800.29      768.39     26.79 o 
   7   1   7     2352.77     2372.11     55.79 o 
   8   1   7       34.67       33.67     13.95 o 
   9   1   7       44.52       52.86     17.42 o 
  10   1   7        9.47       25.89     21.19 o 
 -14   2   7        0.17        7.13      8.69 o 
 -13   2   7      580.07      714.97     41.18 o 
 -12   2   7      185.14      169.39     18.33 o 
 -11   2   7       93.48      100.92     13.23 o 
 -10   2   7      610.69      586.86     24.62 o 
  -9   2   7      918.97      941.90     32.15 o 
  -8   2   7      353.62      345.94     19.39 o 
  -7   2   7      211.87      186.50     17.79 o 
  -6   2   7      413.65      372.50     11.80 o 
  -5   2   7      964.88      966.49     14.15 o 
  -4   2   7      192.08      176.30      8.56 o 
  -3   2   7      860.19      849.83     20.18 o 
  -2   2   7     1151.34     1099.29     34.93 o 
  -1   2   7      920.00      933.66     30.65 o 
   0   2   7      111.46      147.02      5.54 o 
   1   2   7        4.52        9.81      3.92 o 
   2   2   7     5254.02     5409.48     65.66 o 
   3   2   7     3480.98     3524.93     36.40 o 
   4   2   7     1862.27     1846.78     28.01 o 
   5   2   7      135.43      119.06     13.49 o 
   6   2   7     2465.30     2444.80     40.51 o 
   7   2   7        8.66       23.48     14.86 o 
   8   2   7       43.98       41.25     16.98 o 
   9   2   7       55.52       59.00     24.43 o 
  10   2   7       53.98       45.65     19.88 o 
 -14   3   7       49.26       36.40     12.30 o 
 -13   3   7      491.33      536.61     31.00 o 
 -12   3   7      199.98      172.21     18.53 o 
 -11   3   7     1630.56     1635.03     38.02 o 
 -10   3   7     1618.14     1562.72     35.71 o 
  -9   3   7      759.66      706.91     23.35 o 
  -8   3   7      846.94      920.71     25.28 o 
  -7   3   7      268.37      298.57     17.16 o 
  -6   3   7      674.73      644.18     15.45 o 
  -5   3   7       27.20       27.72      5.29 o 
  -4   3   7      777.81      750.92     12.07 o 
  -3   3   7      311.52      295.11      9.55 o 
  -2   3   7     2696.91     2655.35     48.58 o 
  -1   3   7      127.29      138.87      7.27 o 
   0   3   7      220.27      222.92      9.31 o 
   1   3   7     1305.63     1359.61     27.98 o 
   2   3   7        9.36       16.53      5.43 o 
   3   3   7     3163.84     3068.04     50.26 o 
   4   3   7     3551.31     3555.63     39.84 o 
   5   3   7        7.14       14.03     12.91 o 
   6   3   7      347.21      377.44     20.79 o 
   7   3   7      887.19      833.66     35.62 o 
   8   3   7      623.63      618.22     64.92 o 
   9   3   7        5.76       32.90     17.96 o 
  10   3   7       21.98       22.44     19.57 o 
 -14   4   7       24.76       31.71     12.73 o 
 -13   4   7     1211.59     1214.71     35.83 o 
 -12   4   7      287.77      299.50     22.43 o 
 -11   4   7       28.79       22.53     11.36 o 
 -10   4   7     1191.81     1105.51     53.03 o 
  -9   4   7      113.15       85.74     12.85 o 
  -8   4   7     1184.50     1191.11     27.90 o 
  -7   4   7     1798.40     1791.67     45.95 o 
  -6   4   7      119.43      121.22     10.37 o 
  -5   4   7      432.78      416.56     12.87 o 
  -4   4   7       11.71       12.52      4.89 o 
  -3   4   7     1245.48     1166.05     13.98 o 
  -2   4   7     1384.04     1336.72     27.07 o 
  -1   4   7     1642.76     1624.28     18.89 o 
   0   4   7     1790.34     1754.40     22.11 o 
   1   4   7     7161.55     7400.50    100.51 o 
   2   4   7      844.73      868.49     22.93 o 
   3   4   7       54.06       49.58      6.53 o 
   4   4   7     2761.22     2760.98     39.06 o 
   5   4   7       28.13       20.01      9.98 o 
   6   4   7     1910.77     1954.97     38.11 o 
   7   4   7      153.79      162.50     16.20 o 
   8   4   7        2.95       13.56     15.23 o 
   9   4   7      200.32      189.83     28.45 o 
  10   4   7       10.73       16.99     16.84 o 
 -13   5   7      192.65      193.30     20.14 o 
 -12   5   7     1193.16     1269.82     46.94 o 
 -11   5   7        5.31       15.83     12.46 o 
 -10   5   7     1517.69     1448.90     34.01 o 
  -9   5   7     1164.66     1028.40     30.21 o 
  -8   5   7     1601.80     1657.90     34.84 o 
  -7   5   7       56.92       54.03     10.54 o 
  -6   5   7      487.82      435.85     17.74 o 
  -5   5   7      860.22      785.18     15.14 o 
  -4   5   7     7916.40     8101.41     65.83 o 
  -3   5   7     1175.97     1170.26     32.96 o 
  -2   5   7       69.74       65.92      5.69 o 
  -1   5   7      257.17      208.81      6.68 o 
   0   5   7      863.21      887.22     13.66 o 
   1   5   7     6059.17     5890.25     43.61 o 
   2   5   7     2683.76     2616.87     48.02 o 
   3   5   7      246.70      226.32     11.76 o 
   4   5   7     6118.48     5869.01     39.28 o 
   5   5   7     2403.37     2434.36     41.14 o 
   6   5   7      290.64      323.40     20.18 o 
   7   5   7      430.72      410.93     26.43 o 
   8   5   7      145.67      145.13     21.52 o 
   9   5   7       15.51       34.64     19.93 o 
  10   5   7      130.17      118.54     24.24 o 
 -13   6   7       46.86       56.18     14.91 o 
 -12   6   7      239.18      263.50     26.87 o 
 -11   6   7      815.97      867.38     31.21 o 
 -10   6   7      108.24      104.38     14.07 o 
  -9   6   7      822.00      766.32     28.24 o 
  -8   6   7      104.58       86.33     13.39 o 
  -7   6   7        6.41       17.16     12.26 o 
  -6   6   7      658.46      640.09     19.63 o 
  -5   6   7       35.75       45.33      7.04 o 
  -4   6   7      129.11      124.41     10.85 o 
  -3   6   7      629.71      639.24     17.83 o 
  -2   6   7     1811.82     1835.66     29.26 o 
  -1   6   7      454.29      414.56     14.27 o 
   0   6   7     1414.00     1340.84     19.95 o 
   1   6   7       11.60       11.74      5.03 o 
   2   6   7      326.86      284.70     15.61 o 
   3   6   7      203.37      207.29     15.58 o 
   4   6   7       30.67       41.61     11.08 o 
   5   6   7      158.03      186.09     15.64 o 
   6   6   7       32.29       32.10     12.78 o 
   7   6   7       60.68       45.25     16.62 o 
   8   6   7       23.46       33.49     16.45 o 
   9   6   7       24.42       22.86     16.01 o 
 -13   7   7       19.58       15.98     13.33 o 
 -12   7   7      140.30      123.89     16.74 o 
 -11   7   7       99.80      102.88     17.95 o 
 -10   7   7     1768.68     1732.29     41.34 o 
  -9   7   7       25.72       28.69     11.66 o 
  -8   7   7     1171.78     1137.15     65.92 o 
  -7   7   7     2404.91     2371.41     40.18 o 
  -6   7   7       20.57       29.79      9.79 o 
  -5   7   7     2059.03     2017.95     31.45 o 
  -4   7   7     2915.80     2879.25     32.19 o 
  -3   7   7    10036.35    10067.98     60.94 o 
  -2   7   7     7563.02     7622.43    105.72 o 
  -1   7   7      499.85      480.96     16.28 o 
   0   7   7     4907.13     4922.67     46.61 o 
   1   7   7       28.51       22.38      5.76 o 
   2   7   7      193.16      192.38     12.21 o 
   3   7   7        4.70        6.82      7.78 o 
   4   7   7      151.98      138.96     14.46 o 
   5   7   7       62.02       70.76     13.34 o 
   6   7   7      258.20      322.65     27.00 o 
   7   7   7     1701.95     1759.85     40.74 o 
   8   7   7      814.76      828.13     47.17 o 
   9   7   7     1249.38     1261.69     49.87 o 
 -13   8   7      571.52      549.29     35.80 o 
 -12   8   7       69.79       77.53     14.11 o 
 -11   8   7      535.41      529.78     30.53 o 
 -10   8   7       29.25       18.15      9.80 o 
  -9   8   7       34.21       37.22     11.80 o 
  -8   8   7        7.35        7.98     10.30 o 
  -7   8   7       10.52       20.15     10.24 o 
  -6   8   7     1406.29     1343.77     30.23 o 
  -5   8   7     3860.37     3920.33     44.53 o 
  -4   8   7     4134.05     4168.71     66.64 o 
  -3   8   7     1032.92     1087.66     19.78 o 
  -2   8   7      424.03      420.79     12.93 o 
  -1   8   7      182.45      174.18      9.65 o 
   0   8   7     1331.01     1305.48     21.71 o 
   1   8   7      615.71      627.18     15.53 o 
   2   8   7      578.69      587.58     13.52 o 
   3   8   7       52.57       67.27      9.73 o 
   4   8   7      230.76      249.41     17.50 o 
   5   8   7        0.42       22.75     14.53 o 
   6   8   7      804.01      783.51     29.44 o 
   7   8   7      102.85      105.99     15.96 o 
   8   8   7       30.88       35.58     15.88 o 
   9   8   7       15.40       18.91     33.18 o 
 -13   9   7      379.40      395.87     39.54 o 
 -12   9   7     1499.98     1516.64     39.75 o 
 -11   9   7      533.81      571.72     29.20 o 
 -10   9   7        4.14       20.25     13.26 o 
  -9   9   7        9.46       31.26     13.87 o 
  -8   9   7       26.40       33.17     11.70 o 
  -7   9   7      133.99      154.50     16.97 o 
  -6   9   7      392.95      420.79     20.87 o 
  -5   9   7       17.27       32.85     11.01 o 
  -4   9   7      747.32      685.58     44.03 o 
  -3   9   7      209.47      197.68     16.99 o 
  -2   9   7        6.29       19.63     10.50 o 
  -1   9   7     2363.20     2354.33     33.04 o 
   0   9   7     2391.43     2368.81     82.89 o 
   1   9   7      332.76      296.63     11.35 o 
   2   9   7     1018.57     1039.34     21.08 o 
   3   9   7      111.23      103.35     13.20 o 
   4   9   7        3.95       11.74     11.01 o 
   5   9   7     1544.32     1560.99     37.82 o 
   6   9   7      632.25      648.70     44.49 o 
   7   9   7      535.74      525.26     26.37 o 
   8   9   7      364.89      397.11     47.53 o 
   9   9   7       49.29       47.68     17.93 o 
 -13  10   7      108.18      128.74     19.77 o 
 -12  10   7      117.32       84.31     15.49 o 
 -11  10   7      176.41      184.54     19.74 o 
 -10  10   7       64.09       64.79     14.88 o 
  -9  10   7       56.29       59.21     13.74 o 
  -8  10   7      430.34      414.67     22.43 o 
  -7  10   7      298.41      288.09     21.07 o 
  -6  10   7      156.42      173.80     16.60 o 
  -5  10   7      274.52      288.31     19.05 o 
  -4  10   7      426.95      426.02     20.74 o 
  -3  10   7       26.16       23.29      8.10 o 
  -2  10   7     1613.41     1604.72     40.12 o 
  -1  10   7      560.03      535.10     20.80 o 
   0  10   7      264.73      256.52     18.44 o 
   1  10   7     1420.92     1385.81     43.26 o 
   2  10   7     1081.37     1139.84     23.32 o 
   3  10   7     2030.48     2126.25     40.66 o 
   4  10   7       29.06       50.28     12.28 o 
   5  10   7        2.93       22.27     13.92 o 
   6  10   7      262.69      282.39     23.04 o 
   7  10   7       33.62       37.80     15.18 o 
   8  10   7       89.37       92.61     23.30 o 
   9  10   7       19.83       26.30     18.85 o 
 -12  11   7        1.79       25.45     14.89 o 
 -11  11   7      344.66      344.66     25.80 o 
 -10  11   7      473.67      481.72     29.08 o 
  -9  11   7        4.39       27.77     11.89 o 
  -8  11   7       44.33       44.77     11.60 o 
  -7  11   7      105.85      111.64     15.05 o 
  -6  11   7      479.27      448.63     23.16 o 
  -5  11   7     1205.20     1203.07     27.70 o 
  -4  11   7      251.78      257.68     19.71 o 
  -3  11   7        9.14       12.73      7.49 o 
  -2  11   7     1113.21     1091.76     26.46 o 
  -1  11   7      586.97      566.44     21.86 o 
   0  11   7       90.75       95.06     11.95 o 
   1  11   7        2.13        8.75      7.85 o 
   2  11   7       37.38       31.15      8.42 o 
   3  11   7      209.48      168.50     25.35 o 
   4  11   7      733.84      709.26     31.25 o 
   5  11   7      415.78      422.67     29.12 o 
   6  11   7        2.08       19.12     15.34 o 
   7  11   7      118.21      123.76     20.63 o 
   8  11   7      160.00      172.67     23.81 o 
 -12  12   7      255.32      218.86     19.38 o 
 -11  12   7      566.66      553.83     26.51 o 
 -10  12   7      508.12      489.88     24.31 o 
  -9  12   7       25.64       31.51     11.77 o 
  -8  12   7     1539.98     1500.95     37.64 o 
  -7  12   7      130.86      141.71     15.69 o 
  -6  12   7     2191.01     2167.59     38.70 o 
  -5  12   7      493.12      461.79     28.63 o 
  -4  12   7       99.77       89.35     16.08 o 
  -3  12   7       17.18       19.88     10.15 o 
  -2  12   7     1183.34     1147.12     33.80 o 
  -1  12   7     1099.15     1128.64     25.93 o 
   0  12   7      282.05      283.06     16.18 o 
   1  12   7     2106.67     2116.82     59.89 o 
   2  12   7     1607.57     1618.20     36.78 o 
   3  12   7      828.90      826.49     28.58 o 
   4  12   7      283.95      335.51     26.35 o 
   5  12   7      183.50      184.44     18.79 o 
   6  12   7      879.66      884.35     33.32 o 
   7  12   7       82.15       69.46     16.02 o 
   8  12   7        0.41       19.94     13.12 o 
 -12  13   7      168.72      174.21     19.46 o 
 -11  13   7      212.62      206.94     22.58 o 
 -10  13   7      568.32      587.48     26.22 o 
  -9  13   7        7.34       15.80     11.07 o 
  -8  13   7      159.76      151.36     16.90 o 
  -7  13   7      398.14      417.24     24.76 o 
  -6  13   7      857.60      874.94     36.88 o 
  -5  13   7     1280.74     1362.60     38.01 o 
  -4  13   7      127.30      116.89     14.67 o 
  -3  13   7       15.98       31.22      9.76 o 
  -2  13   7      371.71      335.30     25.98 o 
  -1  13   7      341.09      338.84     24.88 o 
   0  13   7      436.73      420.88     19.73 o 
   1  13   7      167.45      157.69     21.15 o 
   2  13   7        7.63       21.52     12.90 o 
   3  13   7      426.99      439.47     23.74 o 
   4  13   7       82.58       78.35     15.76 o 
   5  13   7       12.97       33.27     13.26 o 
   6  13   7        1.41        5.83     12.60 o 
   7  13   7        1.70       21.50     13.95 o 
   8  13   7       11.81       18.57     13.36 o 
 -11  14   7      362.75      322.65     29.64 o 
 -10  14   7      173.45      143.14     16.90 o 
  -9  14   7       55.09       38.94     12.83 o 
  -8  14   7      687.85      692.57     34.45 o 
  -7  14   7     1162.01     1220.48     36.50 o 
  -6  14   7      179.06      177.67     18.58 o 
  -5  14   7      664.46      686.41     27.08 o 
  -4  14   7      739.90      732.98     24.44 o 
  -3  14   7      124.14      107.69     15.94 o 
  -2  14   7     2657.35     2558.10     78.65 o 
  -1  14   7      383.25      401.99     21.26 o 
   0  14   7       77.62       47.79      9.17 o 
   1  14   7      633.19      595.71     21.16 o 
   2  14   7        1.47       10.16      9.77 o 
   3  14   7      564.25      525.45     27.35 o 
   4  14   7       54.74       52.36     15.42 o 
   5  14   7       80.95       99.50     23.14 o 
   6  14   7     1668.20     1677.68     49.90 o 
   7  14   7       24.14       20.97     14.39 o 
 -11  15   7        0.87       19.19     12.58 o 
 -10  15   7       80.18       75.92     15.55 o 
  -9  15   7       11.07       28.37     12.83 o 
  -8  15   7     2174.40     2184.25     54.22 o 
  -7  15   7      229.12      207.42     17.07 o 
  -6  15   7      334.71      368.01     23.39 o 
  -5  15   7        0.23       11.65     10.36 o 
  -4  15   7      173.68      164.03     17.41 o 
  -3  15   7     1518.79     1582.23     32.80 o 
  -2  15   7     1353.65     1333.39     39.76 o 
  -1  15   7     1465.70     1375.11     31.51 o 
   0  15   7       48.49       73.54     12.31 o 
   1  15   7       59.41       83.34     14.84 o 
   2  15   7      347.99      330.62     37.45 o 
   3  15   7        1.54       11.09     12.51 o 
   4  15   7        9.64       10.46     12.43 o 
   5  15   7      250.79      229.48     21.75 o 
   6  15   7      204.78      192.14     22.04 o 
   7  15   7      251.32      274.25     25.38 o 
 -10  16   7        0.89       27.23     12.15 o 
  -9  16   7      319.73      322.94     28.27 o 
  -8  16   7      122.34      146.37     18.93 o 
  -7  16   7      693.21      644.47     26.48 o 
  -6  16   7      247.77      262.49     21.09 o 
  -5  16   7     1429.90     1444.48     37.41 o 
  -4  16   7        7.38       39.74     14.35 o 
  -3  16   7      141.92      133.49     17.21 o 
  -2  16   7      253.03      247.10     19.11 o 
  -1  16   7      356.17      353.73     30.42 o 
   0  16   7      854.57      821.61     27.22 o 
   1  16   7      278.64      263.45     24.32 o 
   2  16   7     1359.00     1453.95     49.50 o 
   3  16   7      152.52      160.76     17.96 o 
   4  16   7     1020.66     1045.96     37.27 o 
   5  16   7      507.33      514.47     42.01 o 
   6  16   7      152.91      144.04     25.23 o 
 -10  17   7       72.77       44.98     13.06 o 
  -9  17   7      690.55      759.23     40.36 o 
  -8  17   7      304.03      347.69     24.93 o 
  -7  17   7       18.49       18.24     12.95 o 
  -6  17   7       42.04       30.98     12.56 o 
  -5  17   7        4.95       17.13     11.62 o 
  -4  17   7      238.08      260.79     23.08 o 
  -3  17   7        7.37       17.65      7.66 o 
  -2  17   7      438.05      456.41     21.22 o 
  -1  17   7      434.96      455.41     27.51 o 
   0  17   7     1089.61     1130.59     30.45 o 
   1  17   7       12.77       47.73     17.79 o 
   2  17   7      620.95      598.88     36.28 o 
   3  17   7      303.19      308.10     23.75 o 
   4  17   7       49.34       32.03     13.98 o 
   5  17   7       69.96       57.70     18.21 o 
   6  17   7       59.96       79.93     18.53 o 
  -9  18   7        4.80       16.76     11.87 o 
  -8  18   7        2.17       21.49     12.27 o 
  -7  18   7     1117.37     1222.27     53.38 o 
  -6  18   7      437.93      448.77     41.98 o 
  -5  18   7       66.28       49.16     13.77 o 
  -4  18   7        3.49       10.91      9.09 o 
  -3  18   7      105.51      107.30     17.33 o 
  -2  18   7        0.09        7.81      9.87 o 
  -1  18   7      369.62      360.86     25.63 o 
   0  18   7      160.05      133.49     18.81 o 
   1  18   7     1106.95     1025.97     43.30 o 
   2  18   7      532.09      409.56     34.91 o 
   3  18   7        4.16       20.15     12.24 o 
   4  18   7      412.03      502.44     38.00 o 
   5  18   7       41.62       40.56     16.72 o 
  -8  19   7      288.72      267.57     26.40 o 
  -7  19   7      389.71      384.62     31.60 o 
  -6  19   7      384.66      402.15     29.29 o 
  -5  19   7      620.75      596.71     30.76 o 
  -4  19   7      317.16      333.29     26.21 o 
  -3  19   7        3.09       15.98     10.24 o 
  -2  19   7       22.58       27.01     10.33 o 
  -1  19   7       91.16       83.21     15.54 o 
   0  19   7       20.65       26.01     14.03 o 
   1  19   7     1800.23     1828.82     52.91 o 
   2  19   7       41.48       61.30     15.70 o 
   3  19   7      348.01      344.59     50.61 o 
   4  19   7     1375.25     1420.18     46.12 o 
  -7  20   7       56.83       89.48     17.87 o 
  -6  20   7        4.11       22.26     11.79 o 
  -5  20   7        7.70       26.88      9.70 o 
  -4  20   7       54.24       53.92     14.88 o 
  -3  20   7      155.22      177.55     20.90 o 
  -2  20   7       69.42       76.66     16.76 o 
  -1  20   7       17.12       11.42     11.44 o 
   0  20   7        1.09       13.21     14.85 o 
   1  20   7        0.64       15.24     12.50 o 
   2  20   7     1187.94     1262.36     91.47 o 
   3  20   7      193.28      202.67     44.00 o 
  -6  21   7      411.49      380.72     42.82 o 
  -5  21   7        1.03       20.57     11.76 o 
  -4  21   7       76.26       62.59     19.81 o 
  -3  21   7      191.91      160.96     19.32 o 
  -2  21   7      217.67      207.30     24.34 o 
  -1  21   7      212.66      212.45     25.26 o 
   0  21   7      119.21      118.60     23.01 o 
   1  21   7      180.82      146.07     27.89 o 
   2  21   7      310.72      287.11     46.69 o 
  -4  22   7        0.51       18.78     10.29 o 
  -3  22   7      117.90      127.74     17.79 o 
  -2  22   7       79.08       95.77     17.21 o 
  -1  22   7      140.11      118.62     18.38 o 
   0  22   7       91.50       60.93     25.33 o 
 -14   0   8        1.37        9.13     14.93 o 
 -13   0   8      419.90      348.17     38.70 o 
 -12   0   8      996.40      991.48     43.66 o 
 -11   0   8     2122.86     2193.81     74.80 o 
 -10   0   8     9575.93     9357.48    109.95 o 
  -9   0   8      402.85      245.82     24.43 o 
  -8   0   8     1497.81     1320.43     39.22 o 
  -7   0   8     2282.09     2199.81     49.17 o 
  -6   0   8      145.87      157.98     11.35 o 
  -5   0   8    16551.27    17375.79    178.53 o 
  -4   0   8      971.38     1002.66     33.44 o 
  -3   0   8      275.07      318.04     33.69 o 
  -2   0   8      436.39      415.38     36.35 o 
  -1   0   8     1154.04     1192.11     51.41 o 
   0   0   8      405.81      399.98     32.16 o 
   1   0   8     1405.26     1376.42     39.88 o 
   2   0   8     1718.41     1801.95     40.68 o 
   3   0   8      793.87      816.81     25.72 o 
   4   0   8     2574.08     2452.94     46.80 o 
   5   0   8      279.09      276.84     17.24 o 
   6   0   8     2822.26     3002.59     84.88 o 
   8   0   8      263.81      225.47     34.37 o 
   9   0   8      759.55      756.01     59.62 o 
 -13   1   8      135.81      138.19     19.05 o 
 -12   1   8      374.51      347.78     24.72 o 
 -11   1   8       12.90       27.32     11.43 o 
 -10   1   8      566.39      671.74     32.13 o 
  -9   1   8     3118.63     2897.94     43.07 o 
  -8   1   8      442.31      391.34     21.67 o 
  -7   1   8        1.29       17.26      6.88 o 
  -6   1   8     1475.51     1376.10     35.06 o 
  -5   1   8      264.04      247.43      8.33 o 
  -4   1   8     1444.48     1354.25     25.72 o 
  -3   1   8       65.67       58.11     16.31 o 
  -2   1   8       32.97       25.17     19.22 o 
  -1   1   8        8.54        5.00     17.40 o 
   0   1   8      190.16      162.08     17.83 o 
   1   1   8      120.82      143.68      6.96 o 
   2   1   8      783.33      767.94     16.20 o 
   3   1   8        2.54       14.82      7.60 o 
   4   1   8       70.24       67.83     10.51 o 
   5   1   8      803.10      775.60     22.79 o 
   6   1   8     2384.04     2497.24    119.50 o 
   8   1   8      750.70      704.61     36.99 o 
   9   1   8       37.65       58.07     20.06 o 
 -13   2   8     1552.78     1692.87     40.82 o 
 -12   2   8     1016.57      947.40     35.18 o 
 -11   2   8        5.68       24.83     12.81 o 
 -10   2   8        0.63       10.24     10.77 o 
  -9   2   8     1182.11     1315.30     32.56 o 
  -8   2   8     2146.04     1965.31     32.82 o 
  -7   2   8      582.25      590.60     37.79 o 
  -6   2   8     1493.10     1542.46     32.93 o 
  -5   2   8       42.28       45.62      5.99 o 
  -4   2   8       31.33       28.10      3.91 o 
  -3   2   8     4583.73     4654.81     77.15 o 
  -2   2   8     2387.83     2447.04     53.56 o 
  -1   2   8     1556.66     1660.28     42.04 o 
   0   2   8        0.59       10.26      6.37 o 
   1   2   8      450.59      446.01      9.60 o 
   2   2   8      143.85      111.14     10.66 o 
   3   2   8       18.48       21.14      6.40 o 
   4   2   8     1303.84     1281.67     22.79 o 
   5   2   8     2535.29     2573.68     42.42 o 
   6   2   8        3.97        4.50      7.23 o 
   7   2   8      234.93      186.80     46.94 o 
   8   2   8       23.30       39.37     17.45 o 
   9   2   8       21.83       29.38     17.33 o 
 -13   3   8      107.32      117.48     20.32 o 
 -12   3   8       29.66       53.41     17.15 o 
 -11   3   8      141.86      156.78     16.52 o 
 -10   3   8        0.52       13.44     11.84 o 
  -9   3   8      211.56      206.94     15.46 o 
  -8   3   8      458.12      472.69     18.41 o 
  -7   3   8       96.84       84.55     11.36 o 
  -6   3   8      650.54      609.12     12.81 o 
  -5   3   8       89.27       74.87      7.12 o 
  -4   3   8     1160.07     1092.76     21.89 o 
  -3   3   8      396.72      396.76     13.98 o 
  -2   3   8        5.39       13.26     14.63 o 
  -1   3   8      786.47      841.40     11.27 o 
   0   3   8      736.18      748.59     13.49 o 
   1   3   8     1593.44     1572.36     62.91 o 
   2   3   8       32.93       37.24      7.08 o 
   3   3   8        3.47       19.93      7.11 o 
   4   3   8       86.45       78.92      8.34 o 
   5   3   8      552.64      490.28     21.29 o 
   6   3   8        2.52       28.00     11.12 o 
   7   3   8      175.06      179.00     51.72 o 
   8   3   8      403.67      341.26     37.26 o 
   9   3   8       18.72       22.79     14.87 o 
 -13   4   8        9.02       19.07     13.11 o 
 -12   4   8       23.03       37.45     10.61 o 
 -11   4   8      885.79      907.52     32.36 o 
 -10   4   8       95.19       94.71     13.41 o 
  -9   4   8      244.31      239.94     17.75 o 
  -8   4   8       30.24       34.57      8.41 o 
  -7   4   8     1785.06     1691.39     31.59 o 
  -6   4   8     1535.60     1484.48     35.44 o 
  -5   4   8      532.31      515.78     13.48 o 
  -4   4   8      962.70      922.38     18.95 o 
  -3   4   8     3255.83     3254.68     46.32 o 
  -2   4   8     3651.49     3689.77     46.68 o 
  -1   4   8     1114.98      993.84     47.70 o 
   0   4   8      144.89      137.86     10.14 o 
   1   4   8        1.42       12.71      3.82 o 
   2   4   8      724.43      719.80     20.59 o 
   3   4   8     3154.69     3126.94     54.96 o 
   4   4   8       41.52       42.90      7.58 o 
   5   4   8      105.67       98.62     13.90 o 
   6   4   8      675.35      644.49     23.51 o 
   7   4   8       43.86       30.99     14.16 o 
   8   4   8       51.30       33.32     14.69 o 
   9   4   8        0.72       22.80     15.34 o 
 -13   5   8      370.24      406.10     28.25 o 
 -12   5   8      711.92      749.08     33.15 o 
 -11   5   8     1082.93     1048.98     31.27 o 
 -10   5   8      565.57      568.34     25.66 o 
  -9   5   8      112.89      113.83     15.20 o 
  -8   5   8       48.86       53.05     10.06 o 
  -7   5   8      277.80      294.17     18.75 o 
  -6   5   8      245.22      224.26     13.87 o 
  -5   5   8      696.90      623.76     18.55 o 
  -4   5   8      319.58      298.52     11.77 o 
  -3   5   8      330.23      303.13      9.14 o 
  -2   5   8      320.95      326.18     10.82 o 
  -1   5   8      547.71      504.72      9.34 o 
   0   5   8     3129.88     3308.43     31.37 o 
   1   5   8      619.04      572.45     21.82 o 
   2   5   8     1235.19     1248.99     24.60 o 
   3   5   8       62.92       45.02      6.94 o 
   4   5   8     1277.96     1288.50     29.30 o 
   5   5   8       36.67       29.80     10.58 o 
   6   5   8        1.88       12.00      9.87 o 
   7   5   8       78.48       63.65     14.93 o 
   8   5   8      530.39      477.84     31.23 o 
   9   5   8      196.78      170.55     33.20 o 
 -13   6   8      259.45      245.36     29.86 o 
 -12   6   8      256.73      256.69     26.75 o 
 -11   6   8      769.68      766.15     30.44 o 
 -10   6   8      372.17      375.94     25.75 o 
  -9   6   8      300.61      310.36     19.09 o 
  -8   6   8        0.84       12.16     10.59 o 
  -7   6   8       62.37       52.60     11.04 o 
  -6   6   8      848.70      843.97     23.68 o 
  -5   6   8      348.15      330.46     17.81 o 
  -4   6   8      302.26      313.69     11.91 o 
  -3   6   8       38.30       31.57      4.61 o 
  -2   6   8       33.50       40.48      4.62 o 
  -1   6   8       57.00       58.53      7.04 o 
   0   6   8      970.69      941.14     15.25 o 
   1   6   8        5.94       13.12      5.33 o 
   2   6   8      210.34      251.04     11.86 o 
   3   6   8       81.43       76.62     10.22 o 
   4   6   8        5.26       12.56      8.68 o 
   5   6   8       20.44       38.14     11.92 o 
   6   6   8       16.81       12.10     11.15 o 
   7   6   8       41.71       58.66     13.84 o 
   8   6   8      742.72      712.65     38.35 o 
   9   6   8        5.30       26.27     18.11 o 
 -13   7   8       27.11       18.60     12.56 o 
 -12   7   8       15.19       19.27     12.20 o 
 -11   7   8       96.82       96.97     16.64 o 
 -10   7   8      134.35      139.53     17.29 o 
  -9   7   8      627.03      570.30     24.82 o 
  -8   7   8       60.35       46.94     10.15 o 
  -7   7   8       54.09       55.90      9.73 o 
  -6   7   8     1752.58     1759.13     31.65 o 
  -5   7   8      765.88      809.46     20.44 o 
  -4   7   8       23.98       19.20      5.08 o 
  -3   7   8       74.66       72.48      8.82 o 
  -2   7   8      132.19      134.17      8.15 o 
  -1   7   8       69.89       56.85      9.08 o 
   0   7   8       76.10       65.12      9.53 o 
   1   7   8       47.55       70.87      9.36 o 
   2   7   8      551.03      528.53     18.66 o 
   3   7   8       60.64       43.09      8.42 o 
   4   7   8       54.78       51.31     12.15 o 
   5   7   8        3.84        7.86      9.45 o 
   6   7   8      585.65      637.67     33.26 o 
   7   7   8      409.46      357.99     21.74 o 
   8   7   8      371.37      390.38     29.30 o 
 -13   8   8      113.92       99.68     17.69 o 
 -12   8   8      524.67      484.20     31.05 o 
 -11   8   8        0.16       17.12     11.05 o 
 -10   8   8      154.19      132.74     16.78 o 
  -9   8   8       78.52       89.33     13.89 o 
  -8   8   8      201.81      205.04     23.08 o 
  -7   8   8       59.50       57.47     10.50 o 
  -6   8   8      882.08      891.00     23.88 o 
  -5   8   8     8722.93     8817.22     84.14 o 
  -4   8   8      109.99      113.69     12.31 o 
  -3   8   8     1389.28     1355.06     21.74 o 
  -2   8   8      537.33      528.66     12.81 o 
  -1   8   8     2064.67     2006.82     31.72 o 
   0   8   8      630.43      615.41     19.40 o 
   1   8   8      229.35      254.74     17.07 o 
   2   8   8      680.27      678.70     18.15 o 
   3   8   8        3.38       26.81     11.04 o 
   4   8   8       25.55       27.22     11.60 o 
   5   8   8        2.51        9.03     11.56 o 
   6   8   8      252.77      250.34     22.84 o 
   7   8   8     1003.81     1013.58     40.52 o 
   8   8   8      213.42      155.33     25.42 o 
 -12   9   8       44.41       43.59     14.22 o 
 -11   9   8        4.44       16.85     11.18 o 
 -10   9   8      853.40      874.90     30.90 o 
  -9   9   8      406.84      411.61     24.54 o 
  -8   9   8     1254.77     1216.99     33.54 o 
  -7   9   8     1272.76     1254.96     28.47 o 
  -6   9   8      712.83      680.31     24.54 o 
  -5   9   8      517.88      511.10     23.03 o 
  -4   9   8      332.97      313.34     20.78 o 
  -3   9   8     1506.78     1498.21     53.91 o 
  -2   9   8      150.77      133.74     13.77 o 
  -1   9   8     2298.95     2341.31     34.23 o 
   0   9   8     1423.08     1361.87     26.98 o 
   1   9   8      154.25      183.94     16.22 o 
   2   9   8     2114.25     2186.20     29.82 o 
   3   9   8      582.74      599.62     27.50 o 
   4   9   8     3475.32     3637.41     52.74 o 
   5   9   8      710.67      672.45     28.82 o 
   6   9   8        7.29       17.12     11.22 o 
   7   9   8       19.51       20.94     12.66 o 
   8   9   8        2.05        9.97     13.61 o 
 -12  10   8       22.48       26.89     14.14 o 
 -11  10   8       98.67      105.12     16.65 o 
 -10  10   8       36.59       31.79     10.95 o 
  -9  10   8      577.35      600.21     28.61 o 
  -8  10   8      257.85      245.76     19.74 o 
  -7  10   8     1951.34     2019.04     40.21 o 
  -6  10   8     2085.89     2109.22     51.15 o 
  -5  10   8        1.59       17.09      6.77 o 
  -4  10   8        4.06       11.49      7.53 o 
  -3  10   8        2.39       14.39      5.93 o 
  -2  10   8      511.68      535.29     20.86 o 
  -1  10   8       15.30       14.74      7.97 o 
   0  10   8      611.21      530.01     21.31 o 
   1  10   8      205.49      214.84     16.75 o 
   2  10   8      186.92      193.01     18.06 o 
   3  10   8       83.22       92.02     15.60 o 
   4  10   8        9.21       20.00     10.34 o 
   5  10   8      579.34      575.31     25.33 o 
   6  10   8       49.33       44.86     13.90 o 
   7  10   8        0.10       14.22     12.77 o 
   8  10   8      191.45      162.71     26.80 o 
 -12  11   8        8.84       17.52     10.08 o 
 -11  11   8       40.92       56.28     12.74 o 
 -10  11   8      138.44      117.78     18.38 o 
  -9  11   8      119.64      123.94     18.92 o 
  -8  11   8     1964.82     2039.27     39.24 o 
  -7  11   8      217.50      248.87     21.14 o 
  -6  11   8      283.33      238.48     23.00 o 
  -5  11   8     1377.97     1388.08     30.81 o 
  -4  11   8      581.84      573.12     21.55 o 
  -3  11   8      497.27      493.08     23.30 o 
  -2  11   8       89.24       83.89     12.38 o 
  -1  11   8       55.73       45.97     11.98 o 
   0  11   8      790.01      784.96     24.77 o 
   1  11   8        3.93       23.63      8.13 o 
   2  11   8      509.27      517.07     25.09 o 
   3  11   8       83.25       74.06     17.32 o 
   4  11   8      285.91      306.24     23.76 o 
   5  11   8       70.75       75.86     19.46 o 
   6  11   8     1115.96     1187.84     53.74 o 
   7  11   8        4.72       13.19     12.67 o 
 -12  12   8      112.23       65.06     14.86 o 
 -11  12   8      186.02      216.62     23.68 o 
 -10  12   8        0.17       16.55     11.90 o 
  -9  12   8     2356.60     2460.91     46.48 o 
  -8  12   8     2752.27     2800.69     47.45 o 
  -7  12   8      823.52      829.39     37.10 o 
  -6  12   8     1572.79     1523.84     32.32 o 
  -5  12   8       63.44       65.85     11.64 o 
  -4  12   8      886.74      919.06     26.49 o 
  -3  12   8        0.44       21.28      8.92 o 
  -2  12   8      547.29      537.67     21.03 o 
  -1  12   8      609.64      557.05     24.28 o 
   0  12   8        0.05        6.23      6.19 o 
   1  12   8       33.54       33.69     11.57 o 
   2  12   8      113.83      119.75     16.44 o 
   3  12   8     1469.74     1506.98     38.10 o 
   4  12   8       93.16       68.05     14.30 o 
   5  12   8     1703.47     1788.86     47.28 o 
   6  12   8      403.35      510.32     28.37 o 
   7  12   8       12.58       27.51     12.45 o 
 -11  13   8       11.02       15.75     10.60 o 
 -10  13   8      256.61      262.21     26.12 o 
  -9  13   8      301.75      294.67     23.60 o 
  -8  13   8      582.69      623.21     31.17 o 
  -7  13   8       62.68       52.90     11.77 o 
  -6  13   8     1172.45     1132.16     31.29 o 
  -5  13   8       75.59       84.51     18.67 o 
  -4  13   8      106.30      112.29     15.27 o 
  -3  13   8      307.08      271.05     36.42 o 
  -2  13   8        0.05       17.16      8.16 o 
  -1  13   8     1211.38     1130.38     29.04 o 
   0  13   8      182.91      171.24     14.63 o 
   1  13   8      212.56      189.10     27.35 o 
   2  13   8      999.17      994.43     31.03 o 
   3  13   8       25.66       41.41     13.99 o 
   4  13   8      634.76      648.77     28.95 o 
   5  13   8      504.60      499.88     28.19 o 
   6  13   8       34.25       43.36     15.26 o 
   7  13   8      360.08      360.46     29.22 o 
 -11  14   8      190.58      216.59     18.93 o 
 -10  14   8      629.25      680.81     28.71 o 
  -9  14   8        1.89       24.90     10.42 o 
  -8  14   8        8.12       17.35     12.62 o 
  -7  14   8       34.66       42.22     12.54 o 
  -6  14   8       97.10       89.51     13.31 o 
  -5  14   8      651.21      680.38     23.72 o 
  -4  14   8     1282.89     1275.49     35.57 o 
  -3  14   8        4.94       12.36      8.40 o 
  -2  14   8      282.54      231.23     15.38 o 
  -1  14   8       16.56       20.15      8.63 o 
   0  14   8       38.27       32.71      8.35 o 
   1  14   8      262.67      249.71     22.11 o 
   2  14   8       14.73       18.26     10.44 o 
   3  14   8        4.48       19.41     12.50 o 
   4  14   8      172.05      179.18     18.48 o 
   5  14   8      162.62      119.49     22.92 o 
   6  14   8      270.60      296.23     34.33 o 
 -10  15   8      125.62      118.23     16.57 o 
  -9  15   8      567.30      630.53     38.16 o 
  -8  15   8      555.44      548.33     25.51 o 
  -7  15   8      118.84      100.81     21.60 o 
  -6  15   8        5.87        8.93      9.76 o 
  -5  15   8       43.19       41.07     11.95 o 
  -4  15   8        2.50       13.91     10.10 o 
  -3  15   8       14.57       18.77      9.19 o 
  -2  15   8      155.07      177.42     15.11 o 
  -1  15   8      761.67      715.24     27.40 o 
   0  15   8       66.07       40.78     14.13 o 
   1  15   8       42.28       23.63     13.64 o 
   2  15   8       60.66       65.63     15.57 o 
   3  15   8       26.46       40.94     14.36 o 
   4  15   8       33.04       49.96     16.79 o 
   5  15   8       44.98       29.52     11.67 o 
   6  15   8      668.29      642.14     45.32 o 
 -10  16   8       26.77       25.79     11.86 o 
  -9  16   8      173.24      170.98     18.89 o 
  -8  16   8       18.94       36.83     14.25 o 
  -7  16   8      109.85       94.78     14.23 o 
  -6  16   8       70.15       48.32     14.09 o 
  -5  16   8       32.83       19.87     10.68 o 
  -4  16   8        4.78       12.74      7.97 o 
  -3  16   8      385.96      397.43     29.15 o 
  -2  16   8     1492.84     1541.66     33.63 o 
  -1  16   8      303.43      321.08     24.12 o 
   0  16   8      137.37       96.99     17.07 o 
   1  16   8      151.90      133.72     20.27 o 
   2  16   8      390.14      369.79     27.29 o 
   3  16   8      322.18      380.81     24.63 o 
   4  16   8       57.72       52.50     16.07 o 
   5  16   8      296.23      245.16     31.52 o 
  -9  17   8      358.93      309.77     27.46 o 
  -8  17   8      131.14       94.35     16.21 o 
  -7  17   8     1592.61     1488.17     66.63 o 
  -6  17   8        1.69       21.61      8.75 o 
  -5  17   8       14.55       24.26     10.56 o 
  -4  17   8      326.90      328.95     28.05 o 
  -3  17   8      614.24      648.41     29.67 o 
  -2  17   8      788.60      740.79     34.23 o 
  -1  17   8      379.92      373.37     40.99 o 
   0  17   8      609.84      649.02     74.96 o 
   1  17   8      366.00      396.69     29.47 o 
   2  17   8       55.73       49.32     15.61 o 
   3  17   8       59.64       60.69     18.91 o 
   4  17   8     1462.73     1494.83     52.08 o 
  -8  18   8       11.78       20.41     10.11 o 
  -7  18   8     1033.89     1080.36     38.31 o 
  -6  18   8       36.62       17.44      9.76 o 
  -5  18   8        1.54       12.59      8.92 o 
  -4  18   8       34.22       38.93     12.90 o 
  -3  18   8      139.86      133.39     15.49 o 
  -2  18   8       24.80       22.71      9.86 o 
  -1  18   8      262.42      276.22     23.35 o 
   0  18   8        5.20       10.16     11.17 o 
   1  18   8      144.32      103.26     25.19 o 
   2  18   8       16.59       14.61     12.47 o 
   3  18   8      254.72      251.22     25.25 o 
   4  18   8        5.42       18.57     13.88 o 
  -7  19   8      345.00      315.27     31.02 o 
  -6  19   8       84.44       80.71     16.74 o 
  -5  19   8        1.98       21.84     12.32 o 
  -4  19   8       62.09       70.54     15.17 o 
  -3  19   8        3.10       13.96     10.31 o 
  -2  19   8       36.56       35.97     10.35 o 
  -1  19   8       49.85       63.48     16.96 o 
   0  19   8      938.76      897.81     84.82 o 
   1  19   8        0.35       17.70      8.72 o 
   2  19   8       48.36       36.65     12.68 o 
   3  19   8       18.38        9.10     12.51 o 
  -6  20   8      154.46      145.51     24.93 o 
  -5  20   8       40.67       34.78     14.17 o 
  -4  20   8      145.54      130.70     26.70 o 
  -3  20   8       14.85       31.19     12.67 o 
  -2  20   8        0.44        6.88      9.81 o 
  -1  20   8      210.41      151.72     19.66 o 
   0  20   8        9.56       17.22     12.93 o 
   1  20   8       11.40       10.67     12.56 o 
   2  20   8      137.36      103.39     18.89 o 
  -4  21   8      557.48      541.91     33.76 o 
  -3  21   8      717.29      666.94     32.15 o 
  -2  21   8       10.81       28.64     13.47 o 
  -1  21   8        7.62       19.94     14.35 o 
   0  21   8       46.28       64.22     18.03 o 
 -13   1   9      138.67      125.98     19.27 o 
 -12   1   9      118.95      126.37     15.31 o 
 -11   1   9       57.28       70.86     12.82 o 
 -10   1   9      320.74      290.35     17.69 o 
  -9   1   9      350.14      353.00     18.40 o 
  -8   1   9      591.23      609.24     19.37 o 
  -7   1   9      433.95      398.06     18.51 o 
  -6   1   9      541.01      472.61     13.40 o 
  -5   1   9     3218.46     3022.01     57.64 o 
  -4   1   9        2.28        9.07     17.58 o 
  -3   1   9      594.04      592.97     35.03 o 
  -2   1   9      337.57      334.43     24.08 o 
  -1   1   9     2037.41     2056.05     50.42 o 
   0   1   9     1139.78     1121.52     42.42 o 
   1   1   9      691.49      675.09     26.81 o 
   2   1   9      387.14      376.93     15.25 o 
   3   1   9      321.34      314.13     12.90 o 
   4   1   9      375.74      315.61     17.46 o 
   5   1   9      155.52      129.72     17.85 o 
   6   1   9      175.18      150.40     18.26 o 
 -13   2   9      224.52      237.00     20.60 o 
 -12   2   9      270.07      264.51     20.80 o 
 -11   2   9       60.56       53.65     16.45 o 
 -10   2   9        0.07       22.38     11.28 o 
  -9   2   9      787.36      736.51     25.26 o 
  -8   2   9      259.66      307.57     16.67 o 
  -7   2   9       40.33       41.84     15.92 o 
  -6   2   9     1876.56     1779.42     31.46 o 
  -5   2   9       44.37       44.77      4.85 o 
  -4   2   9      123.24       90.76     16.87 o 
  -3   2   9      767.22      823.95     35.46 o 
  -2   2   9        9.41       -7.11     14.60 o 
  -1   2   9     2465.54     2559.69     59.02 o 
   0   2   9      995.94      983.27     33.88 o 
   1   2   9      143.46      136.80      8.90 o 
   2   2   9      604.97      619.15     15.24 o 
   3   2   9     1541.74     1612.87     39.25 o 
   4   2   9      888.81      897.80     33.78 o 
   5   2   9     1012.63      964.54     25.92 o 
   6   2   9        2.25       21.74     22.37 o 
 -13   3   9      108.08      105.74     15.99 o 
 -12   3   9      242.11      242.72     21.17 o 
 -11   3   9       46.65       39.72     10.67 o 
 -10   3   9        3.93       32.64     11.67 o 
  -9   3   9     1102.34     1018.43     26.34 o 
  -8   3   9      204.19      214.88     12.98 o 
  -7   3   9     4360.23     4349.11     53.25 o 
  -6   3   9     2172.22     2027.91     43.47 o 
  -5   3   9     2045.96     1984.61     21.40 o 
  -4   3   9        0.43       14.09     17.63 o 
  -3   3   9      913.58      900.01     36.28 o 
  -2   3   9     1377.33     1454.17     43.79 o 
  -1   3   9      771.97      799.95     33.96 o 
   0   3   9        4.02       11.23      7.23 o 
   1   3   9       90.02       93.14     12.06 o 
   2   3   9      113.45      118.76     11.86 o 
   3   3   9      203.42      216.16     13.32 o 
   4   3   9     1260.49     1265.20     27.55 o 
   5   3   9        0.28        2.60      7.95 o 
   6   3   9      222.36      176.26     67.83 o 
 -13   4   9        3.77       24.87     11.21 o 
 -12   4   9       71.06       61.18     11.74 o 
 -11   4   9      953.32      952.19     29.19 o 
 -10   4   9      237.48      209.90     17.39 o 
  -9   4   9       48.56       35.22     11.29 o 
  -8   4   9     1069.92      999.18     24.03 o 
  -7   4   9      543.77      499.93     22.16 o 
  -6   4   9      687.74      699.42     45.66 o 
  -5   4   9     2277.21     2165.48     53.20 o 
  -4   4   9    11303.34    11812.99    179.66 o 
  -2   4   9     4386.77     4392.49     78.25 o 
  -1   4   9        0.29        4.85     10.52 o 
   0   4   9       10.12       14.30     10.08 o 
   1   4   9      569.38      547.82     21.92 o 
   2   4   9       74.44       67.40      9.68 o 
   3   4   9      416.70      355.49     12.75 o 
   4   4   9      327.35      262.91     25.96 o 
   5   4   9      104.53       95.77     12.62 o 
   6   4   9      990.24      966.99     51.75 o 
 -13   5   9     1023.72     1089.05     34.58 o 
 -12   5   9      147.49      120.22     16.82 o 
 -11   5   9      219.71      244.95     20.82 o 
 -10   5   9      264.93      227.51     18.84 o 
  -9   5   9     1713.28     1790.23     34.11 o 
  -8   5   9      529.69      541.63     19.93 o 
  -7   5   9     1550.71     1508.56     36.78 o 
  -6   5   9      120.41      145.66     11.09 o 
  -5   5   9     1330.12     1237.47     34.77 o 
  -4   5   9      398.17      381.03     17.66 o 
  -3   5   9      535.43      497.13     10.99 o 
  -2   5   9       87.48       88.09     13.68 o 
  -1   5   9       76.08       62.75      6.38 o 
   0   5   9     3058.36     3181.24     35.32 o 
   1   5   9     1015.19      979.45     22.44 o 
   2   5   9      119.33      110.96      8.97 o 
   3   5   9      252.90      212.47     13.84 o 
   4   5   9     1962.81     1946.64     35.55 o 
   5   5   9     1407.76     1422.32     32.26 o 
   6   5   9      117.36       74.34     21.12 o 
 -13   6   9        6.74       19.25     12.99 o 
 -12   6   9       12.69       30.33     11.72 o 
 -11   6   9      242.37      210.65     18.43 o 
 -10   6   9       91.59       99.22     15.34 o 
  -9   6   9        4.75       19.11      9.64 o 
  -8   6   9      307.17      343.11     16.02 o 
  -7   6   9       74.31       72.45     11.60 o 
  -6   6   9       48.97       42.69      7.79 o 
  -5   6   9       74.70       70.45     11.18 o 
  -4   6   9     1328.65     1310.36     26.57 o 
  -3   6   9       93.33       89.06      6.56 o 
  -2   6   9     1328.48     1307.47     24.94 o 
  -1   6   9      230.23      189.96     10.67 o 
   0   6   9      286.88      293.05     17.01 o 
   1   6   9      481.93      460.20     18.73 o 
   2   6   9      289.45      261.73     15.80 o 
   3   6   9      278.21      268.97     15.64 o 
   4   6   9       20.29       21.09     10.68 o 
   5   6   9        2.83       13.05     12.20 o 
   6   6   9       30.52       33.68     12.94 o 
 -12   7   9       18.96       35.52     13.49 o 
 -11   7   9      854.53      835.17     30.05 o 
 -10   7   9      988.98     1006.71     29.56 o 
  -9   7   9       10.15       12.74      9.59 o 
  -8   7   9       16.48       22.39     10.17 o 
  -7   7   9      181.42      160.67     13.55 o 
  -6   7   9      938.18      932.56     28.60 o 
  -5   7   9       44.89       56.47      9.59 o 
  -4   7   9      107.72      110.50     14.73 o 
  -3   7   9     2161.43     2073.44     40.80 o 
  -2   7   9      130.88      117.40      7.65 o 
  -1   7   9      398.72      386.53     12.97 o 
   0   7   9     2239.97     2332.28     34.86 o 
   1   7   9      449.50      457.85     16.89 o 
   2   7   9        0.03        4.39      4.79 o 
   3   7   9     2543.48     2644.76     40.12 o 
   4   7   9      620.91      678.65     26.60 o 
   5   7   9      134.30      155.17     19.73 o 
   6   7   9      448.61      486.74     30.64 o 
 -12   8   9       32.36       33.09     11.28 o 
 -11   8   9       15.25       31.36     13.74 o 
 -10   8   9      539.09      617.78     26.19 o 
  -9   8   9      293.09      303.58     19.89 o 
  -8   8   9      739.98      703.83     25.15 o 
  -7   8   9      175.75      170.01     15.42 o 
  -6   8   9      871.75      878.39     22.10 o 
  -5   8   9      537.89      509.15     18.01 o 
  -4   8   9     1598.57     1571.72     34.99 o 
  -3   8   9     1388.94     1362.47     24.40 o 
  -2   8   9     2319.63     2390.21     66.03 o 
  -1   8   9       94.29       62.53      7.76 o 
   0   8   9      375.06      357.90     18.05 o 
   1   8   9       99.72       76.97     11.68 o 
   2   8   9      138.81      136.59     16.87 o 
   3   8   9      196.91      170.11     21.62 o 
   4   8   9       32.96       43.87     14.02 o 
   5   8   9      212.36      229.01     23.70 o 
   6   8   9      111.29       88.88     17.11 o 
 -12   9   9      315.72      341.04     24.64 o 
 -11   9   9        0.01       18.52     11.62 o 
 -10   9   9       14.87       26.09     10.85 o 
  -9   9   9      175.58      168.99     17.46 o 
  -8   9   9      555.40      530.59     22.74 o 
  -7   9   9       72.75       74.42     12.48 o 
  -6   9   9       11.99       14.49      7.61 o 
  -5   9   9       52.96       57.19      9.03 o 
  -4   9   9      108.23      103.18     18.31 o 
  -3   9   9      525.16      545.44     17.99 o 
  -2   9   9      260.26      271.11     12.98 o 
  -1   9   9      125.49      116.49     13.61 o 
   0   9   9        1.06       13.48      6.18 o 
   1   9   9       23.83       31.36      9.17 o 
   2   9   9      117.29      128.08     16.80 o 
   3   9   9      157.70      179.46     18.40 o 
   4   9   9      334.60      306.52     23.88 o 
   5   9   9       80.99       52.55     40.77 o 
   6   9   9      121.04       90.03     16.26 o 
 -12  10   9        0.08       12.89     10.38 o 
 -11  10   9       84.42       96.92     14.51 o 
 -10  10   9      117.51      130.15     17.54 o 
  -9  10   9       10.21       20.50     10.22 o 
  -8  10   9        2.96       12.09      8.88 o 
  -7  10   9      303.17      303.83     18.49 o 
  -6  10   9      273.31      298.50     32.45 o 
  -5  10   9        0.78       15.49      8.22 o 
  -4  10   9      622.84      606.14     30.65 o 
  -3  10   9       25.73       19.74      6.90 o 
  -2  10   9      543.66      589.72     18.98 o 
  -1  10   9     2001.82     1964.21     28.77 o 
   0  10   9      301.11      217.16     15.42 o 
   1  10   9       20.32       23.78      8.71 o 
   2  10   9      412.27      390.47     23.95 o 
   3  10   9      155.19      143.53     17.55 o 
   4  10   9      322.04      316.68     33.92 o 
   5  10   9        0.80       18.55     12.81 o 
   6  10   9       28.79       22.25     21.52 o 
 -11  11   9        1.81       26.28     13.34 o 
 -10  11   9       22.64       26.91     10.65 o 
  -9  11   9      120.12      107.49     17.22 o 
  -8  11   9        0.11       17.35     11.68 o 
  -7  11   9        0.27       15.12      9.97 o 
  -6  11   9       76.62       86.28     11.34 o 
  -5  11   9       62.98       69.81     13.21 o 
  -4  11   9       89.14       83.51     11.73 o 
  -3  11   9      275.90      287.16     17.82 o 
  -2  11   9       18.41       24.94      7.73 o 
  -1  11   9      156.01      109.20     14.01 o 
   0  11   9      673.49      641.84     21.89 o 
   1  11   9       17.49       12.71      6.27 o 
   2  11   9      205.62      194.50     19.15 o 
   3  11   9        6.11       14.45      8.44 o 
   4  11   9        0.03        1.56     11.12 o 
   5  11   9       16.53       20.77     15.99 o 
   6  11   9       88.73       76.84     35.28 o 
 -11  12   9      406.35      359.64     24.81 o 
 -10  12   9       62.90       76.23     12.89 o 
  -9  12   9       52.75       63.12     13.01 o 
  -8  12   9        0.01       10.08      8.11 o 
  -7  12   9       35.27       16.50      9.64 o 
  -6  12   9      284.28      292.22     23.72 o 
  -5  12   9        4.58       12.21      7.14 o 
  -4  12   9        5.74        9.19      5.92 o 
  -3  12   9       11.08       13.73      7.78 o 
  -2  12   9      920.62      914.23     23.22 o 
  -1  12   9      382.11      368.37     33.25 o 
   0  12   9       47.14       56.76      9.90 o 
   1  12   9       29.84       29.09     10.93 o 
   2  12   9      767.61      693.67     33.02 o 
   3  12   9      866.28      800.60     64.89 o 
   4  12   9        2.07       11.48     13.14 o 
   5  12   9        5.90        9.65     12.28 o 
   6  12   9       14.95       12.57     24.23 o 
 -11  13   9      156.12      152.51     22.01 o 
 -10  13   9        4.14       13.09     10.75 o 
  -9  13   9       51.46       45.22     11.06 o 
  -8  13   9      137.69      149.72     21.43 o 
  -7  13   9       60.46       54.93     12.85 o 
  -6  13   9      600.97      599.34     27.99 o 
  -5  13   9       21.46       30.04     10.00 o 
  -4  13   9        6.91       18.25      9.54 o 
  -3  13   9      451.13      497.67     21.82 o 
  -2  13   9      115.61      123.22     13.19 o 
  -1  13   9     1700.05     1615.36     30.73 o 
   0  13   9        0.30        4.98      6.23 o 
   1  13   9       14.92       20.07      8.60 o 
   2  13   9      145.17      125.94     20.17 o 
   3  13   9        0.96        8.65     11.89 o 
   4  13   9      149.49      140.37     20.11 o 
   5  13   9      409.39      452.86     54.92 o 
 -10  14   9      685.43      706.18     31.66 o 
  -9  14   9      320.28      259.33     17.91 o 
  -8  14   9       19.02       22.90     10.29 o 
  -7  14   9        1.74       14.59      9.34 o 
  -6  14   9       46.27       33.11     10.35 o 
  -5  14   9     1087.54     1083.52     31.50 o 
  -4  14   9     1444.41     1539.51     42.72 o 
  -3  14   9      112.12      107.04     12.67 o 
  -2  14   9      680.69      726.73     22.94 o 
  -1  14   9      110.66      120.16     18.06 o 
   0  14   9      133.58      156.27     27.24 o 
   1  14   9        0.08       31.27     25.34 o 
   2  14   9      304.14      337.26     62.37 o 
   3  14   9        3.94       12.17     13.95 o 
   4  14   9       41.53       34.56     15.59 o 
   5  14   9       64.78       29.67     26.33 o 
  -9  15   9      268.50      278.43     22.78 o 
  -8  15   9      309.25      300.29     19.84 o 
  -7  15   9      116.67       98.41     14.22 o 
  -6  15   9      435.22      425.74     26.21 o 
  -5  15   9     1267.35     1318.53     31.62 o 
  -4  15   9       16.99       13.24      6.88 o 
  -3  15   9     2207.45     2219.33     52.08 o 
  -2  15   9       23.61       26.12     10.75 o 
  -1  15   9       18.30        8.85      9.58 o 
   0  15   9       52.86       37.22     13.01 o 
   1  15   9       10.63       33.89     17.93 o 
   2  15   9       41.81       46.01     16.11 o 
   3  15   9      120.42       89.97     23.17 o 
   4  15   9       21.22       25.07     21.43 o 
  -9  16   9      435.91      331.13     21.68 o 
  -8  16   9      264.57      270.30     23.73 o 
  -7  16   9       84.33       55.41     14.68 o 
  -6  16   9      897.00      873.46     40.62 o 
  -5  16   9      178.94      168.04     18.49 o 
  -4  16   9      117.73       94.88     14.72 o 
  -3  16   9      218.83      195.46     27.46 o 
  -2  16   9        1.22        8.27      7.99 o 
  -1  16   9      146.21      166.30     22.04 o 
   0  16   9      713.61      744.73     63.13 o 
   1  16   9        1.34       11.54     13.92 o 
   2  16   9       76.55       61.43     25.08 o 
   3  16   9      318.61      313.02     39.76 o 
   4  16   9       36.79       24.81     17.27 o 
  -8  17   9       30.63       24.90     13.81 o 
  -7  17   9      480.90      526.37     50.55 o 
  -6  17   9       67.50       47.04     12.91 o 
  -5  17   9      427.18      467.91     43.36 o 
  -4  17   9        2.97        7.81      9.49 o 
  -3  17   9      154.44      136.06     19.40 o 
  -2  17   9      198.00      179.91     20.54 o 
  -1  17   9      743.17      697.66     48.24 o 
   0  17   9      140.60      112.58     34.26 o 
   1  17   9       13.16       23.97     17.07 o 
   2  17   9      162.22      147.84     29.33 o 
   3  17   9      108.06      131.19     40.99 o 
  -7  18   9       20.50       22.33     10.01 o 
  -6  18   9      775.00      855.52     34.12 o 
  -5  18   9        0.29       16.27     11.86 o 
  -4  18   9      568.37      534.68     28.44 o 
  -3  18   9      161.15      166.41     19.68 o 
  -2  18   9      523.38      515.10     36.75 o 
  -1  18   9        0.55       15.68     15.81 o 
   0  18   9       49.09       52.89     24.62 o 
   1  18   9        4.77        9.57     10.78 o 
   2  18   9       35.50       27.43     13.28 o 
  -6  19   9       47.80       45.59     14.49 o 
  -5  19   9      517.05      504.36     67.80 o 
  -4  19   9       73.41       70.70     18.13 o 
  -3  19   9       78.12       75.07     18.64 o 
  -2  19   9        2.84       20.16     11.18 o 
  -1  19   9       12.21       21.94     16.58 o 
   0  19   9      235.14      250.83     57.13 o 
   1  19   9      673.64      764.45    170.80 o 
  -4  20   9      112.51      111.70     18.72 o 
  -3  20   9       44.00       48.47     16.03 o 
  -2  20   9       67.58       75.65     21.27 o 
  -1  20   9      113.16       56.17     34.99 o 
 -13   0  10      226.04      207.41     42.13 o 
 -12   0  10      182.94      272.01     43.88 o 
 -11   0  10      486.95      512.20     52.88 o 
 -10   0  10       94.64       53.39     16.17 o 
  -9   0  10       64.29       61.66     18.37 o 
  -8   0  10      300.17      271.83     21.11 o 
  -7   0  10      129.32      158.54     32.67 o 
  -6   0  10      459.91      438.48     39.75 o 
  -5   0  10     7048.65     7309.98    138.95 o 
  -4   0  10      562.57      597.64     48.98 o 
  -3   0  10    12272.43    13184.42    183.23 o 
  -2   0  10     4371.94     4546.44    101.30 o 
  -1   0  10     4886.66     5092.61    106.45 o 
   0   0  10        2.87       36.01     27.12 o 
   1   0  10      125.72      133.12     38.45 o 
   2   0  10      941.74      956.79     45.13 o 
   3   0  10      838.93      820.79     39.35 o 
 -13   1  10      390.84      356.28     50.84 o 
 -12   1  10     1512.10     1528.86     59.41 o 
 -11   1  10        0.00       14.07     16.98 o 
 -10   1  10       48.12       49.37     11.67 o 
  -9   1  10        2.61       14.76      7.93 o 
  -8   1  10       35.65       55.92      8.85 o 
  -7   1  10      336.75      361.90     30.24 o 
  -6   1  10        1.32       18.63     19.39 o 
  -5   1  10       47.20       51.87     15.37 o 
  -4   1  10     1242.88     1355.32     45.91 o 
  -3   1  10     1134.49     1181.21     70.81 o 
  -2   1  10      371.49      389.79     27.14 o 
  -1   1  10      954.64      975.70     35.43 o 
   0   1  10      700.92      717.96     30.79 o 
   1   1  10     1487.65     1467.91     39.56 o 
   2   1  10      335.59      348.35     21.02 o 
   3   1  10      525.37      593.59     81.76 o 
 -13   2  10     1367.14     1436.87     73.02 o 
 -12   2  10      264.41      256.22     28.29 o 
 -11   2  10       61.64       94.16     26.84 o 
 -10   2  10       32.36       28.68     12.19 o 
  -9   2  10        3.95        9.35      7.94 o 
  -8   2  10        5.72        4.83      7.56 o 
  -7   2  10      105.71       93.34     20.53 o 
  -6   2  10     1152.47     1166.38     57.05 o 
  -5   2  10       50.86       57.71     14.98 o 
  -4   2  10       59.58       78.97     18.29 o 
  -3   2  10     2248.76     2268.02     54.44 o 
  -2   2  10      219.87      216.53     22.79 o 
  -1   2  10       44.39       30.69     14.02 o 
   0   2  10     1131.65     1132.17     36.36 o 
   1   2  10       98.27      123.91     16.88 o 
   2   2  10       12.59       20.11     12.48 o 
   3   2  10      314.17      269.14     18.07 o 
   4   2  10       62.16       55.72     17.04 o 
 -12   3  10       23.93       28.24     16.86 o 
 -11   3  10      180.41      164.77     29.41 o 
 -10   3  10       44.80       37.69     12.53 o 
  -9   3  10      291.22      306.28     42.27 o 
  -8   3  10       88.23       90.13     13.00 o 
  -7   3  10        8.93       16.72     10.66 o 
  -6   3  10       18.81       43.32     20.28 o 
  -5   3  10      664.85      677.72     33.74 o 
  -4   3  10        7.26       26.20     17.87 o 
  -3   3  10      789.83      908.74     50.66 o 
  -2   3  10     1417.07     1478.41     44.25 o 
  -1   3  10      524.00      525.80     28.52 o 
   0   3  10      422.60      423.33     24.20 o 
   1   3  10      104.23       79.68     15.20 o 
   2   3  10      159.36      177.47     16.82 o 
   3   3  10      952.83      848.48     46.71 o 
   4   3  10      110.14      131.76     22.99 o 
 -12   4  10      378.69      381.86     42.18 o 
 -11   4  10      408.08      417.84     31.83 o 
 -10   4  10       83.58       90.64     16.66 o 
  -9   4  10     2424.24     2343.18     56.92 o 
  -8   4  10      176.53      195.98     21.56 o 
  -7   4  10      825.65      756.60     62.61 o 
  -6   4  10      550.78      596.17     34.37 o 
  -5   4  10      750.05      787.20     38.90 o 
  -4   4  10       20.39       20.74     17.41 o 
  -3   4  10       79.47       67.82     17.46 o 
  -2   4  10        0.59        3.94     13.23 o 
  -1   4  10        0.98        2.22     12.08 o 
   0   4  10       13.48       25.33      9.74 o 
   1   4  10      228.67      276.48     21.47 o 
   2   4  10      861.36      936.10     36.44 o 
   3   4  10      700.23      805.90     47.39 o 
   4   4  10      123.27       89.69     22.54 o 
 -12   5  10        3.59       33.05     19.34 o 
 -11   5  10       91.99       54.28     23.10 o 
 -10   5  10      349.91      350.89     26.10 o 
  -9   5  10        1.25        9.10      8.26 o 
  -8   5  10      103.53      106.11     14.41 o 
  -7   5  10       48.20       62.78     14.74 o 
  -6   5  10      258.72      280.44     29.29 o 
  -5   5  10      524.59      571.21     36.47 o 
  -4   5  10      945.56      984.73     41.20 o 
  -3   5  10      672.79      719.16     34.41 o 
  -2   5  10      189.15      168.36     26.87 o 
  -1   5  10       26.38       41.11     13.90 o 
   0   5  10      350.84      417.16     32.34 o 
   1   5  10     3350.30     3240.77     55.37 o 
   2   5  10      528.44      514.16     23.74 o 
   3   5  10       50.07       62.57     23.27 o 
   4   5  10      198.24      181.98     62.45 o 
 -12   6  10       24.35       23.62     21.10 o 
 -11   6  10       31.70       52.46     15.98 o 
 -10   6  10        8.29       26.54     14.06 o 
  -9   6  10       31.63       34.63     11.23 o 
  -8   6  10      451.77      496.41     24.24 o 
  -7   6  10      856.48      909.68     28.12 o 
  -6   6  10     1218.32     1206.53     48.41 o 
  -5   6  10       39.71       53.61     18.73 o 
  -4   6  10       76.96       76.25     21.07 o 
  -3   6  10        8.68       10.57     18.46 o 
  -2   6  10        0.34       19.65     19.90 o 
  -1   6  10     2968.33     2936.76     59.41 o 
   0   6  10       16.47       16.01     13.73 o 
   1   6  10      612.41      610.05     27.24 o 
   2   6  10      941.41      884.43     53.39 o 
   3   6  10       10.29       10.98     21.35 o 
   4   6  10      139.40      160.18     30.01 o 
   5   6  10        0.29       -1.08     16.36 o 
 -12   7  10       59.05       43.02     20.94 o 
 -11   7  10        1.39       16.45     16.85 o 
 -10   7  10       10.82       26.76     12.81 o 
  -9   7  10       41.34       29.07     14.70 o 
  -8   7  10        0.60       15.08     13.25 o 
  -7   7  10      187.12      174.60     15.69 o 
  -6   7  10       15.25       13.00     10.68 o 
  -5   7  10      104.33       93.09     17.67 o 
  -4   7  10        5.99       15.02     17.67 o 
  -3   7  10       61.18       78.98     21.43 o 
  -2   7  10       44.57       56.83     15.90 o 
  -1   7  10        8.30       22.56     15.71 o 
   0   7  10      443.23      434.99     26.47 o 
   1   7  10      772.56      680.14     43.54 o 
   2   7  10        1.99        2.94     21.29 o 
   3   7  10       46.36       83.12     36.92 o 
   4   7  10      569.32      517.92     42.35 o 
   5   7  10       15.99       14.04     27.18 o 
 -12   8  10       58.03       28.05     22.20 o 
 -11   8  10       34.46       35.32     18.88 o 
 -10   8  10       43.35       58.16     16.62 o 
  -9   8  10      341.90      318.14     23.78 o 
  -8   8  10     2449.65     2475.82     81.16 o 
  -7   8  10      214.06      247.70     23.66 o 
  -6   8  10      504.90      532.63     33.98 o 
  -5   8  10       81.89       63.35     16.98 o 
  -4   8  10      341.76      326.75     30.97 o 
  -3   8  10     1901.67     1994.83     55.35 o 
  -2   8  10      732.10      801.11     71.68 o 
  -1   8  10       13.39       25.61     14.13 o 
   0   8  10      552.54      578.60     33.73 o 
   1   8  10      360.37      392.52     73.49 o 
   2   8  10        2.17       25.65     34.14 o 
   3   8  10      395.74      368.78     41.22 o 
   4   8  10      417.40      382.93    105.15 o 
   5   8  10      254.50      272.58     39.30 o 
 -11   9  10      380.95      424.92     48.77 o 
 -10   9  10      501.86      460.80     31.14 o 
  -9   9  10        0.57       11.62     13.06 o 
  -8   9  10       34.31       31.05     14.12 o 
  -7   9  10      151.70      129.72     19.90 o 
  -6   9  10      662.87      658.77     34.59 o 
  -5   9  10        0.88        6.30      7.09 o 
  -4   9  10      407.82      405.42     49.49 o 
  -3   9  10      409.91      348.60     45.04 o 
  -2   9  10      169.53      148.39     32.70 o 
  -1   9  10      310.80      436.74     41.11 o 
   0   9  10      660.81      621.94     49.79 o 
   1   9  10     2086.32     2192.45     87.93 o 
   2   9  10      397.57      453.77     46.60 o 
   3   9  10      150.84      134.19     32.56 o 
   4   9  10       92.70       83.86     26.56 o 
   5   9  10        1.87       16.19     28.48 o 
 -11  10  10       72.26       48.88     20.87 o 
 -10  10  10      558.61      617.85     54.34 o 
  -9  10  10      970.61     1043.06     38.95 o 
  -8  10  10      221.57      197.03     27.92 o 
  -7  10  10      363.06      352.82     25.82 o 
  -6  10  10      106.01      126.60     20.42 o 
  -5  10  10      277.38      259.15     19.81 o 
  -4  10  10      424.35      457.06     45.98 o 
  -3  10  10      107.34      132.18     27.17 o 
  -2  10  10      327.24      258.39     47.85 o 
  -1  10  10      190.52      194.83     54.07 o 
   0  10  10      130.77      114.97     30.76 o 
   1  10  10     1073.20     1105.71     68.12 o 
   2  10  10     1265.45     1302.92     69.02 o 
   3  10  10      104.94      119.87     53.05 o 
   4  10  10        0.10       23.89     26.10 o 
   5  10  10      228.23      144.33     69.14 o 
 -11  11  10      261.00      269.86     42.72 o 
 -10  11  10      209.46      209.59     35.30 o 
  -9  11  10       73.27       57.23     16.97 o 
  -8  11  10      646.23      607.89     33.05 o 
  -7  11  10      439.63      366.52     41.65 o 
  -6  11  10        9.34       21.79     13.05 o 
  -5  11  10      133.76      126.30     18.51 o 
  -4  11  10      400.34      425.77     26.24 o 
  -3  11  10      349.32      401.65     61.67 o 
  -2  11  10      231.20      223.45     38.35 o 
  -1  11  10      589.62      532.96     30.18 o 
   0  11  10       47.59       27.97     32.05 o 
   1  11  10        9.52       19.08     28.82 o 
   2  11  10      211.90      193.36     33.69 o 
   3  11  10      118.82      121.62     41.11 o 
   4  11  10       46.48       53.85     29.44 o 
   5  11  10       18.15       27.52     33.80 o 
 -10  12  10      387.48      350.31     42.78 o 
  -9  12  10       99.14       81.82     27.91 o 
  -8  12  10       16.94       32.29     13.11 o 
  -7  12  10       67.25       62.36     15.15 o 
  -6  12  10      327.74      287.76     24.06 o 
  -5  12  10      586.94      615.56     42.44 o 
  -4  12  10       19.31       40.03     12.21 o 
  -3  12  10       27.71       25.14     11.15 o 
  -2  12  10       98.66       96.86     37.67 o 
  -1  12  10      274.63      283.69     41.00 o 
   0  12  10     2022.12     2223.42     95.92 o 
   1  12  10       76.70       74.17     33.29 o 
   2  12  10     1168.23     1168.84     72.14 o 
   3  12  10      135.09      157.63     34.77 o 
   4  12  10       30.18       30.41     27.12 o 
   5  12  10        4.15        7.64     27.74 o 
 -10  13  10      580.76      610.50     48.38 o 
  -9  13  10       17.16       32.73     16.73 o 
  -8  13  10       81.71       79.41     26.15 o 
  -7  13  10       17.73       29.12     14.59 o 
  -6  13  10        1.96        6.38      8.43 o 
  -5  13  10      149.78      170.14     20.76 o 
  -4  13  10      158.76      153.80     29.26 o 
  -3  13  10        0.49       32.34     21.10 o 
  -2  13  10       31.42       41.54     21.82 o 
  -1  13  10      353.47      325.93     25.83 o 
   0  13  10      561.73      593.28     58.04 o 
   1  13  10      141.87      125.93     37.48 o 
   2  13  10      944.58      893.38    102.09 o 
   3  13  10      110.47      142.52     40.26 o 
   4  13  10      331.28      300.21     53.17 o 
  -9  14  10      127.13      138.82     41.76 o 
  -8  14  10       35.03       32.95     17.66 o 
  -7  14  10      114.56      118.89     23.51 o 
  -6  14  10        0.00        8.79     10.02 o 
  -5  14  10      434.76      437.33     48.81 o 
  -4  14  10      181.08      158.73     33.11 o 
  -3  14  10      556.13      581.28     61.26 o 
  -2  14  10      437.95      387.90     31.89 o 
  -1  14  10       17.21       33.52     33.63 o 
   0  14  10       41.09       80.63     35.95 o 
   1  14  10        4.93       -3.51     33.07 o 
   2  14  10      154.51      143.42     41.45 o 
   3  14  10      218.54      170.04     35.05 o 
  -9  15  10       57.03       57.98     25.76 o 
  -8  15  10       23.13       25.06     19.42 o 
  -7  15  10       11.23        9.04     18.71 o 
  -6  15  10        9.39       18.56     18.31 o 
  -5  15  10       23.68       28.66     13.17 o 
  -4  15  10       12.66       18.62     19.11 o 
  -3  15  10      108.43       91.92     19.68 o 
  -2  15  10        0.70       26.71     17.50 o 
  -1  15  10      260.81      294.15     46.94 o 
   0  15  10       23.13       11.78     29.61 o 
   1  15  10        3.76       12.23     23.05 o 
   2  15  10       88.96       28.48     31.26 o 
   3  15  10        9.46        8.66     31.26 o 
  -8  16  10        2.27       11.74     19.12 o 
  -7  16  10        1.24       11.73     17.44 o 
  -6  16  10        5.03        9.11     16.65 o 
  -5  16  10      291.32      315.72     39.21 o 
  -4  16  10       57.19       52.36     18.36 o 
  -3  16  10       16.83       13.63     14.44 o 
  -2  16  10      534.57      562.71     60.59 o 
  -1  16  10       33.95       22.08     32.16 o 
   0  16  10        8.36        2.10     31.03 o 
   1  16  10        6.60       10.19     29.39 o 
   2  16  10       74.71      112.96     46.88 o 
  -7  17  10      198.59      186.07     28.44 o 
  -6  17  10      320.14      287.35     31.84 o 
  -5  17  10        0.46       12.86     15.94 o 
  -4  17  10      187.49      217.94     77.26 o 
  -3  17  10     1017.35     1093.91     62.99 o 
  -2  17  10       99.95       96.43     49.32 o 
  -1  17  10       26.39       33.69     32.78 o 
   0  17  10      410.79      410.56     53.45 o 
   1  17  10     1334.27     1390.86    111.21 o 
  -5  18  10       99.89      107.14     47.67 o 
  -4  18  10        2.25       18.37     15.51 o 
  -3  18  10       32.80       24.06     30.97 o 
  -2  18  10      279.63      242.00     54.87 o 
  -1  18  10      225.87      170.09     36.18 o 
   0  18  10       42.40       18.46     32.73 o 
 -12   1  11      391.84      338.57     34.11 o 
 -11   1  11      299.66      304.95     31.28 o 
 -10   1  11      275.39      207.84     33.44 o 
  -9   1  11       33.88       43.26     21.59 o 
  -8   1  11     1087.59     1137.04     66.45 o 
  -7   1  11      173.80      181.04     22.07 o 
  -6   1  11       22.87       18.50     16.35 o 
  -5   1  11      196.71      203.66     23.91 o 
  -4   1  11      266.72      292.38     38.79 o 
  -3   1  11      127.95      123.98     20.89 o 
  -2   1  11       11.18       20.24     16.46 o 
  -1   1  11        0.92       14.31     15.43 o 
   0   1  11       32.86       28.39     14.91 o 
   1   1  11       15.99       35.40     16.22 o 
   2   1  11      503.88      461.29     33.32 o 
   3   1  11       30.73       13.93     13.53 o 
 -12   2  11       63.20       39.13     26.90 o 
 -11   2  11      341.12      334.89     33.31 o 
 -10   2  11        6.03       18.00     17.80 o 
  -9   2  11      451.87      458.78     35.22 o 
  -8   2  11      136.24      121.19     21.16 o 
  -7   2  11        6.45        6.78     16.52 o 
  -6   2  11       22.91       29.20     19.31 o 
  -5   2  11     2241.50     2351.49     62.34 o 
  -4   2  11       41.39       32.04     14.13 o 
  -3   2  11        0.91       25.76     17.69 o 
  -2   2  11       17.09       21.72     15.61 o 
  -1   2  11      987.27      946.58     36.96 o 
   0   2  11      153.89      151.83     20.44 o 
   1   2  11     1336.82     1381.54     41.34 o 
   2   2  11      601.62      515.01     32.36 o 
   3   2  11     1115.28     1150.10     52.04 o 
 -12   3  11      247.56      225.27     44.76 o 
 -11   3  11      265.03      323.70     37.20 o 
 -10   3  11      327.32      332.30     33.60 o 
  -9   3  11      116.36      122.86     24.88 o 
  -8   3  11      479.76      526.37     35.93 o 
  -7   3  11        0.09       37.03     20.98 o 
  -6   3  11      101.98       94.83     21.21 o 
  -5   3  11       84.36       75.01     21.84 o 
  -4   3  11     1055.50     1076.77     51.87 o 
  -3   3  11      919.61      978.66     40.34 o 
  -2   3  11       23.47       29.14     18.70 o 
  -1   3  11      108.07       89.85     15.78 o 
   0   3  11        0.00       20.29     14.04 o 
   1   3  11      202.17      203.14     56.79 o 
   2   3  11     2607.00     2603.13     79.21 o 
   3   3  11      132.04      116.81     25.59 o 
 -12   4  11      147.40      124.57     26.54 o 
 -11   4  11       83.83      121.25     28.72 o 
 -10   4  11       76.17       74.55     21.36 o 
  -9   4  11     2043.38     2085.36     66.07 o 
  -8   4  11      164.55      174.01     27.24 o 
  -7   4  11      806.96      805.91     44.75 o 
  -6   4  11        9.09       14.14     16.31 o 
  -5   4  11       44.61       42.19     23.13 o 
  -4   4  11      891.85      926.41     41.66 o 
  -3   4  11      369.31      399.72     51.41 o 
  -2   4  11      734.46      739.88     67.52 o 
  -1   4  11     1457.42     1452.36     44.63 o 
   0   4  11      355.36      392.07     36.51 o 
   1   4  11       47.88       73.01     16.92 o 
   2   4  11      110.45       99.48     27.18 o 
   3   4  11      994.70     1058.66     53.73 o 
 -11   5  11       38.60       63.15     42.44 o 
 -10   5  11     2010.90     2171.95     76.36 o 
  -9   5  11      213.06      231.20     30.63 o 
  -8   5  11      689.59      660.87     40.52 o 
  -7   5  11      766.60      837.88     95.35 o 
  -6   5  11      297.46      316.86     29.27 o 
  -5   5  11      871.12      876.74     59.48 o 
  -4   5  11      655.65      675.83     36.42 o 
  -3   5  11      288.94      294.64     31.37 o 
  -2   5  11        3.50       29.72     17.16 o 
  -1   5  11       49.77       44.98     16.81 o 
   0   5  11      103.50      157.14     21.86 o 
   1   5  11      134.37      103.66     16.33 o 
   2   5  11      785.35      816.26     56.17 o 
   3   5  11      119.70      114.04     40.14 o 
   4   5  11     2995.65     3009.39     90.88 o 
 -11   6  11      198.93      142.39     35.00 o 
 -10   6  11      389.31      436.69     67.75 o 
  -9   6  11       41.20       37.37     21.19 o 
  -8   6  11       63.42       59.06     18.43 o 
  -7   6  11      339.63      376.03     40.71 o 
  -6   6  11       49.86       65.91     18.04 o 
  -5   6  11        0.39        5.35     16.38 o 
  -4   6  11       15.32       31.00     19.93 o 
  -3   6  11     1676.52     1730.21     52.58 o 
  -2   6  11      231.78      235.86     24.00 o 
  -1   6  11      445.20      443.99     28.98 o 
   0   6  11      299.91      219.44     54.70 o 
   1   6  11      754.70      762.24     53.73 o 
   2   6  11      157.40      111.37     35.95 o 
   3   6  11      961.14     1016.76     59.96 o 
   4   6  11       78.40       47.96     25.65 o 
 -11   7  11     1014.89     1021.32     65.57 o 
 -10   7  11      245.95      299.48     40.90 o 
  -9   7  11      384.48      353.42     43.63 o 
  -8   7  11        7.85       16.26     18.46 o 
  -7   7  11      408.26      409.27     35.82 o 
  -6   7  11     2194.21     2298.68     65.13 o 
  -5   7  11      916.60     1009.81     46.60 o 
  -4   7  11        4.24       26.62     17.37 o 
  -3   7  11      128.28      141.27     21.68 o 
  -2   7  11      736.41      808.82     36.74 o 
  -1   7  11       39.56       35.34     20.01 o 
   0   7  11     2299.02     2317.45     53.06 o 
   1   7  11       35.19       45.92     20.89 o 
   2   7  11      484.49      468.26     44.67 o 
   3   7  11      140.82      105.37     32.05 o 
   4   7  11        7.98       14.89     23.50 o 
 -11   8  11      267.46      245.06     41.41 o 
 -10   8  11      719.63      783.26     44.24 o 
  -9   8  11        9.19       18.74     19.33 o 
  -8   8  11      258.61      201.00     34.51 o 
  -7   8  11      388.71      371.34     64.95 o 
  -6   8  11       76.30       75.59     22.11 o 
  -5   8  11      198.22      162.79     35.36 o 
  -4   8  11      104.30       87.98     20.28 o 
  -3   8  11      205.07      177.93     23.89 o 
  -2   8  11        4.10       20.68     15.57 o 
  -1   8  11      345.99      342.81     39.65 o 
   0   8  11        8.27       25.33     17.13 o 
   1   8  11      961.26      898.36    210.58 o 
   2   8  11       34.70       56.23     32.50 o 
   3   8  11      268.02      213.92     57.81 o 
   4   8  11      318.26      343.69     42.01 o 
 -10   9  11        0.16       24.03     16.53 o 
  -9   9  11      313.75      271.44     36.76 o 
  -8   9  11      179.30      192.64     31.97 o 
  -7   9  11       93.30       96.99     22.97 o 
  -6   9  11       12.29       22.48     14.15 o 
  -5   9  11      226.44      194.65     29.32 o 
  -4   9  11      977.12      923.31     57.93 o 
  -3   9  11      537.82      565.71     34.62 o 
  -2   9  11       66.42       72.70     19.29 o 
  -1   9  11       86.92       72.82     21.10 o 
   0   9  11      212.23      300.94     52.77 o 
   1   9  11      666.87      668.02     56.40 o 
   2   9  11       68.97       71.74     31.71 o 
   3   9  11      235.95      272.41     51.92 o 
   4   9  11     1000.04     1125.98     65.74 o 
 -10  10  11       42.42       32.96     18.31 o 
  -9  10  11       37.08       31.08     19.97 o 
  -8  10  11       10.27       25.60     19.32 o 
  -7  10  11       27.64       30.92     19.30 o 
  -6  10  11        1.61       17.88     23.10 o 
  -5  10  11      123.47      129.06     26.23 o 
  -4  10  11      606.09      670.83     88.16 o 
  -3  10  11      528.03      597.73     56.09 o 
  -2  10  11        1.35       12.25     13.23 o 
  -1  10  11     1881.15     1921.04     92.94 o 
   0  10  11       16.35       46.94     28.76 o 
   1  10  11       73.33       89.58     37.14 o 
   2  10  11      233.94      242.68     75.53 o 
   3  10  11        7.41       21.06     28.65 o 
 -10  11  11      145.73      121.79     28.17 o 
  -9  11  11       31.23       27.07     17.43 o 
  -8  11  11        0.04        8.99     18.02 o 
  -7  11  11      232.60      179.17     45.18 o 
  -6  11  11       20.11       23.33     12.48 o 
  -5  11  11       78.01       39.74     22.95 o 
  -4  11  11       59.11       34.73     19.06 o 
  -3  11  11      109.18      100.85     32.46 o 
  -2  11  11       36.58       41.10     14.93 o 
  -1  11  11        0.19       11.35     14.83 o 
   0  11  11       58.70       26.39     23.44 o 
   1  11  11      556.00      398.79    137.93 o 
   2  11  11        4.48       24.57     41.22 o 
   3  11  11      270.72      275.86     41.62 o 
  -9  12  11       61.22       48.81     23.22 o 
  -8  12  11       20.71       25.23     16.57 o 
  -7  12  11      115.74       91.84     45.13 o 
  -6  12  11      344.87      361.06     43.23 o 
  -5  12  11      802.80      886.26     76.98 o 
  -4  12  11        9.43       23.40     17.25 o 
  -3  12  11      135.64      105.66     22.27 o 
  -2  12  11        0.14       14.36     14.50 o 
  -1  12  11     1197.42     1389.89     77.46 o 
   0  12  11      638.59      570.69     59.00 o 
   1  12  11      113.18       35.05     31.26 o 
   2  12  11        5.01       31.93     41.33 o 
   3  12  11       73.65       78.02     31.31 o 
  -9  13  11      274.68      254.53     54.78 o 
  -8  13  11        0.01       19.02     17.57 o 
  -7  13  11      227.04      279.36     69.79 o 
  -6  13  11       43.64       23.83     21.22 o 
  -5  13  11      226.88      192.14     36.42 o 
  -4  13  11        4.09       23.83     16.72 o 
  -3  13  11       27.02       11.14     16.00 o 
  -2  13  11        0.20       12.39     10.17 o 
  -1  13  11        0.27       13.59     37.03 o 
   0  13  11      291.12      298.00     42.18 o 
   1  13  11       19.35       34.26     49.71 o 
   2  13  11     1080.96     1145.91     74.06 o 
  -8  14  11       97.49       89.29     26.73 o 
  -7  14  11      189.22      191.27     33.91 o 
  -6  14  11       43.25       60.30     42.41 o 
  -5  14  11      792.86      862.62     46.77 o 
  -4  14  11       58.26       89.88     21.92 o 
  -3  14  11       12.83       12.31     17.13 o 
  -2  14  11       48.28       14.61     31.26 o 
  -1  14  11       96.19      128.64     38.33 o 
   0  14  11      322.44      328.58     51.81 o 
   1  14  11      631.77      721.13     66.36 o 
   2  14  11      120.73      109.00     33.86 o 
  -7  15  11       20.97       24.68     15.03 o 
  -6  15  11       43.37       25.55     21.06 o 
  -5  15  11      463.57      548.44     60.02 o 
  -4  15  11        5.55       13.38     26.16 o 
  -3  15  11        2.64       34.34     17.75 o 
  -2  15  11      359.13      402.07    164.15 o 
  -1  15  11        1.08       26.39     24.18 o 
   0  15  11      373.72      237.08    165.05 o 
  -6  16  11      198.13      227.38     29.65 o 
  -5  16  11       80.16       95.57     23.61 o 
  -4  16  11        1.30       21.45     15.24 o 
  -3  16  11        1.35       22.65     39.24 o 
  -2  16  11        5.21        2.04     30.92 o 
  -1  16  11       10.36       32.10     31.65 o 
   0  16  11        8.07        7.98     29.33 o 
 -11   0  12      626.45      593.45     60.53 o 
 -10   0  12       19.75        9.91     25.42 o 
  -8   0  12      112.94      132.16     39.30 o 
  -7   0  12     1059.44     1052.14     67.04 o 
  -6   0  12     3670.63     4089.62    116.98 o 
  -5   0  12      286.78      251.17     35.22 o 
  -4   0  12     2405.82     2249.13     86.69 o 
  -3   0  12      136.81      177.11     30.75 o 
  -2   0  12     1299.31     1342.50     65.17 o 
  -1   0  12        0.16       19.19     29.56 o 
   0   0  12      471.10      499.80     38.90 o 
   1   0  12      245.68      231.41     29.73 o 
 -11   1  12      134.15      144.28     27.37 o 
 -10   1  12      250.32      241.35     29.40 o 
  -9   1  12      248.63      198.95     65.74 o 
  -8   1  12      149.58      159.51     29.24 o 
  -7   1  12      639.03      602.69     38.07 o 
  -6   1  12        0.63       20.46     20.51 o 
  -5   1  12      552.13      577.86     38.75 o 
  -4   1  12      820.47      871.44     41.14 o 
  -3   1  12       23.63       31.30     19.85 o 
  -2   1  12      127.38      100.83     17.46 o 
  -1   1  12        2.00       18.05     13.48 o 
   0   1  12      350.37      319.18     25.94 o 
   1   1  12       30.53       42.72     13.86 o 
   2   1  12       18.79       17.10     15.40 o 
 -11   2  12      691.29      745.87     45.22 o 
 -10   2  12     1280.65     1436.10     90.42 o 
  -9   2  12       94.18       96.32     26.35 o 
  -8   2  12       38.69       45.31     19.34 o 
  -7   2  12       25.72       29.20     17.19 o 
  -6   2  12      209.04      189.87     32.73 o 
  -5   2  12     5271.39     5601.25    104.72 o 
  -4   2  12      868.67      880.71     49.77 o 
  -3   2  12       87.79       74.91     32.81 o 
  -2   2  12       25.54       38.26     18.45 o 
  -1   2  12      564.02      556.29     31.16 o 
   0   2  12      115.85       58.18     16.15 o 
   1   2  12      151.70      146.86     18.07 o 
   2   2  12       17.01        8.61     16.42 o 
 -11   3  12       34.71       50.64     25.64 o 
 -10   3  12       31.75       50.35     22.70 o 
  -9   3  12       19.91       50.50     26.25 o 
  -8   3  12       91.42       88.78     22.51 o 
  -7   3  12      194.04      148.43     25.87 o 
  -6   3  12       19.21       40.81     23.29 o 
  -5   3  12      200.36      197.47     30.74 o 
  -4   3  12        7.28       31.62     20.50 o 
  -3   3  12      345.70      397.46     30.46 o 
  -2   3  12       11.25       42.23     23.64 o 
  -1   3  12      223.32      204.59     21.21 o 
   0   3  12        2.38       17.54     13.54 o 
   1   3  12      327.63      284.92     36.07 o 
   2   3  12       17.10       34.99     17.50 o 
 -11   4  12      126.80       95.66     23.15 o 
 -10   4  12       22.67       55.48     29.84 o 
  -9   4  12      331.86      269.29     29.02 o 
  -8   4  12     1205.32     1318.06     54.09 o 
  -7   4  12       52.57       76.27     20.96 o 
  -6   4  12      875.65      892.89     44.93 o 
  -5   4  12       15.29       43.49     21.73 o 
  -4   4  12      744.57      732.27     39.14 o 
  -3   4  12        0.49       27.71     15.70 o 
  -2   4  12      652.20      634.97     46.77 o 
  -1   4  12      190.66      201.71     22.95 o 
   0   4  12      180.07      148.05     19.17 o 
   1   4  12        5.11       17.55     19.19 o 
   2   4  12       63.02       49.37     25.31 o 
 -10   5  12      217.61      269.94     30.97 o 
  -9   5  12        2.51       14.88     18.43 o 
  -8   5  12       46.12       30.50     21.74 o 
  -7   5  12       66.74       75.69     22.50 o 
  -6   5  12      693.52      822.35     42.79 o 
  -5   5  12      576.65      624.14     52.10 o 
  -4   5  12     1309.65     1320.66     50.58 o 
  -3   5  12        1.24       13.94     18.24 o 
  -2   5  12      560.84      506.57     40.11 o 
  -1   5  12      712.07      666.59     45.61 o 
   0   5  12       67.78       67.90     18.67 o 
   1   5  12      118.18      115.11     39.13 o 
   2   5  12      121.03      101.92     25.20 o 
   3   5  12      172.28      135.50     30.35 o 
 -10   6  12       15.10       20.66     19.26 o 
  -9   6  12        0.01       20.63     20.78 o 
  -8   6  12       88.76      134.92     26.04 o 
  -7   6  12       69.44       68.05     17.71 o 
  -6   6  12        1.54       29.51     24.57 o 
  -5   6  12       34.39       37.94     17.63 o 
  -4   6  12      749.07      706.56     68.63 o 
  -3   6  12       89.16       69.18     17.96 o 
  -2   6  12      614.63      543.89     51.27 o 
  -1   6  12      259.84      275.52     25.34 o 
   0   6  12        8.68       46.32     27.80 o 
   1   6  12        2.72       21.18     23.55 o 
   2   6  12        9.10       27.86     26.22 o 
   3   6  12        3.25       22.54     21.74 o 
 -10   7  12      166.60      226.15     39.26 o 
  -9   7  12       38.84       50.39     25.34 o 
  -8   7  12        0.65       14.97     17.25 o 
  -7   7  12       29.48       28.65     17.97 o 
  -6   7  12      103.73      118.80     36.49 o 
  -5   7  12      236.42      256.54     26.72 o 
  -4   7  12      181.64      189.55     27.12 o 
  -3   7  12      202.55      211.63     28.72 o 
  -2   7  12       10.46       20.90     16.00 o 
  -1   7  12      156.12      166.61     32.95 o 
   0   7  12        6.25       17.61     35.33 o 
   1   7  12       85.20       71.85     29.61 o 
   2   7  12      283.79      266.86     38.79 o 
   3   7  12        6.79        9.91     20.84 o 
 -10   8  12       17.60       14.81     11.50 o 
  -9   8  12     1115.97     1154.17    126.01 o 
  -8   8  12       82.60       61.55     32.78 o 
  -7   8  12      369.15      335.08     31.11 o 
  -6   8  12      727.20      776.57     58.49 o 
  -5   8  12      575.97      612.34     39.44 o 
  -4   8  12     1151.94     1168.07     53.31 o 
  -3   8  12        9.83       24.17     17.71 o 
  -2   8  12       10.53       13.47     14.14 o 
  -1   8  12      428.21      361.03     43.04 o 
   0   8  12       21.19       33.58     25.71 o 
   1   8  12       13.03        6.45     22.37 o 
   2   8  12       15.10       48.13     34.71 o 
   3   8  12      508.04      518.09     48.19 o 
  -9   9  12      644.03      608.14    100.79 o 
  -8   9  12        1.38       27.21     23.14 o 
  -7   9  12      921.90      915.21    103.56 o 
  -6   9  12       19.72       54.91     20.57 o 
  -5   9  12       64.62       64.01     20.46 o 
  -4   9  12       34.63       45.28     20.78 o 
  -3   9  12        0.07       18.24     11.77 o 
  -2   9  12     1534.16     1591.64     52.30 o 
  -1   9  12      169.28      241.43     41.22 o 
   0   9  12      134.83      100.11     33.80 o 
   1   9  12        0.86       21.29     22.65 o 
   2   9  12      261.47      260.12     45.07 o 
  -9  10  12     1082.13     1089.91    136.20 o 
  -8  10  12      726.36      790.66     63.40 o 
  -7  10  12       52.74       81.41     21.90 o 
  -6  10  12      450.44      533.31     69.76 o 
  -5  10  12       72.54       53.92     29.66 o 
  -4  10  12       37.76       86.83     47.22 o 
  -3  10  12      467.68      413.66     49.46 o 
  -2  10  12        5.49       16.44     14.16 o 
   0  10  12      150.76      113.75     35.90 o 
   1  10  12       23.35       18.52     36.01 o 
   2  10  12        8.08        0.68     24.29 o 
  -8  11  12      301.41      268.69     43.82 o 
  -7  11  12      424.81      482.97     48.89 o 
  -6  11  12       10.35       38.60     21.05 o 
  -5  11  12       53.83       48.70     16.83 o 
  -4  11  12        1.02       15.96     14.58 o 
  -3  11  12      403.61      368.65     49.71 o 
  -2  11  12        0.03       17.98     18.58 o 
  -1  11  12      328.23      331.97     49.37 o 
   0  11  12      101.50       65.34     27.18 o 
   1  11  12       42.42       -3.28     26.16 o 
  -8  12  12      380.08      428.50     66.08 o 
  -7  12  12      223.83      178.38     32.16 o 
  -6  12  12      820.73      824.44     46.39 o 
  -5  12  12      553.54      697.80    101.95 o 
  -4  12  12        1.68       32.17     16.46 o 
  -3  12  12       75.67       93.77     45.52 o 
  -2  12  12      356.32      262.50     45.47 o 
  -1  12  12     1476.11     1480.49     84.54 o 
   0  12  12      738.60      782.97     63.64 o 
   1  12  12        3.33       16.76     26.61 o 
  -7  13  12      494.14      683.63    155.99 o 
  -6  13  12       44.87       38.12     18.59 o 
  -5  13  12      136.90      115.97     24.85 o 
  -4  13  12        5.53       21.63     29.61 o 
  -3  13  12        2.89       21.07     12.67 o 
  -2  13  12      166.17      138.84     34.94 o 
  -1  13  12       59.32       22.71     30.24 o 
   0  13  12       46.97       79.38     43.20 o 
  -5  14  12       36.18       15.83     18.79 o 
  -4  14  12      168.02      161.03     33.66 o 
  -3  14  12      112.83       94.33     43.77 o 
  -2  14  12       29.62       37.71     29.16 o 
  -1  14  12       35.70      109.22     41.16 o 
 -10   1  13      128.53      126.29     26.39 o 
  -9   1  13      783.74      736.73     46.80 o 
  -8   1  13      440.51      398.97     38.89 o 
  -7   1  13      582.69      589.22     51.81 o 
  -6   1  13      267.87      299.90     31.98 o 
  -5   1  13      254.96      258.25     29.64 o 
  -4   1  13      931.87      929.93     56.17 o 
  -3   1  13       19.27       12.10     15.57 o 
  -2   1  13      155.12      128.22     39.49 o 
  -1   1  13      450.49      490.23     30.11 o 
   0   1  13        0.62       24.04     14.63 o 
   1   1  13       74.81       75.48     24.01 o 
 -10   2  13        9.22       24.29     22.12 o 
  -9   2  13        1.99       24.57     22.78 o 
  -8   2  13      428.87      503.64     39.55 o 
  -7   2  13       18.12       10.41     18.32 o 
  -6   2  13        0.90       12.44     28.14 o 
  -5   2  13      579.82      639.42     69.47 o 
  -4   2  13      132.09      154.57     27.72 o 
  -3   2  13       28.63       36.62     18.32 o 
  -2   2  13      267.26      256.55     36.24 o 
  -1   2  13        1.65       15.29     16.33 o 
   0   2  13     1881.39     1909.11     53.53 o 
   1   2  13        4.14       12.57     17.44 o 
  -9   3  13      574.69      608.03     40.29 o 
  -8   3  13      638.69      670.82     53.08 o 
  -7   3  13       17.09       31.75     25.49 o 
  -6   3  13      456.23      513.89     37.24 o 
  -5   3  13       98.75      104.47     33.97 o 
  -4   3  13       43.01       49.72     19.11 o 
  -3   3  13      514.25      474.24     33.67 o 
  -2   3  13      354.95      409.75     50.34 o 
  -1   3  13      494.10      483.86     31.75 o 
   0   3  13       23.83       29.33     21.46 o 
   1   3  13      531.48      618.93     47.34 o 
  -9   4  13      306.25      328.45     31.47 o 
  -8   4  13      276.95      299.26     35.02 o 
  -7   4  13       73.44      101.65     24.39 o 
  -6   4  13        8.92       24.71     17.82 o 
  -5   4  13      621.79      652.08     51.58 o 
  -4   4  13      500.30      516.92     35.42 o 
  -3   4  13     1522.07     1558.78     57.45 o 
  -2   4  13      136.48      142.00     24.16 o 
  -1   4  13       24.82       24.65     15.92 o 
   0   4  13      337.52      428.97     45.24 o 
   1   4  13       10.14        2.10     18.23 o 
  -9   5  13       12.57       26.67     21.63 o 
  -8   5  13        9.76       26.11     18.80 o 
  -7   5  13       95.69       98.30     27.57 o 
  -6   5  13     1031.47     1150.42     52.99 o 
  -5   5  13       12.60       26.34     17.83 o 
  -4   5  13     1168.55     1282.07    152.20 o 
  -3   5  13      397.07      381.07     51.84 o 
  -2   5  13       15.88       34.58     15.08 o 
  -1   5  13     1870.14     1981.38     56.95 o 
   0   5  13       52.65       39.58     45.86 o 
   1   5  13      480.33      476.30     44.73 o 
   2   5  13       37.48       33.69     17.55 o 
  -9   6  13      189.30      214.18     38.11 o 
  -8   6  13       17.33       61.18     23.94 o 
  -7   6  13       22.86       40.77     21.74 o 
  -6   6  13       98.85      100.59     36.89 o 
  -5   6  13      578.29      642.95     57.27 o 
  -4   6  13      711.70      691.42     81.54 o 
  -3   6  13        2.81       12.41     14.85 o 
  -2   6  13      830.42      874.41     40.57 o 
  -1   6  13       90.38      114.72     35.16 o 
   0   6  13      308.01      244.61     73.10 o 
   1   6  13       16.39       19.02     26.90 o 
  -8   7  13       77.60       56.00     20.26 o 
  -7   7  13        7.76       28.33     38.64 o 
  -6   7  13       25.58       60.08     30.07 o 
  -5   7  13      902.35      885.69     66.73 o 
  -4   7  13        0.80       15.30     17.40 o 
  -3   7  13     1042.22     1093.07     46.54 o 
  -2   7  13     1770.94     1969.67     58.53 o 
  -1   7  13       83.64       89.69     36.01 o 
   0   7  13      117.39      110.30     33.63 o 
   1   7  13        0.73       31.26     29.61 o 
  -8   8  13      269.94      265.16     38.75 o 
  -7   8  13      113.51      109.15     25.16 o 
  -6   8  13       41.08       32.83     18.37 o 
  -5   8  13      167.80      193.31     33.98 o 
  -4   8  13     1297.61     1422.06     79.13 o 
  -3   8  13      122.44      117.26     23.73 o 
  -2   8  13       19.01       29.09     19.75 o 
  -1   8  13      236.44      220.71     43.37 o 
   0   8  13      231.41      252.70     39.86 o 
   1   8  13       26.16       29.67     33.35 o 
  -7   9  13       42.87       49.20     30.58 o 
  -6   9  13        0.02       11.44     22.67 o 
  -5   9  13      771.26      712.60    148.88 o 
  -4   9  13       79.13       62.54     25.73 o 
  -3   9  13       23.78       35.50     20.37 o 
  -2   9  13      462.93      501.61     55.04 o 
  -1   9  13      103.90      140.59     40.31 o 
   0   9  13       17.19       28.71     25.31 o 
  -7  10  13      168.53      181.19     54.61 o 
  -6  10  13       21.58       54.25     17.59 o 
  -5  10  13       16.54       17.41     11.96 o 
  -4  10  13       62.45       68.34     19.70 o 
  -3  10  13      876.97      915.47     45.26 o 
  -2  10  13      460.32      500.20     59.45 o 
  -1  10  13       13.38       -0.79     24.46 o 
  -6  11  13       16.22       28.17     15.63 o 
  -5  11  13       19.45       37.76     17.33 o 
  -4  11  13        0.03        9.79     19.48 o 
  -3  11  13       40.36       60.16     34.51 o 
  -2  11  13       20.91       57.41     29.10 o 
  -8   0  14        1.67       37.94     29.44 o 
  -7   0  14     4190.85     4354.49    132.78 o 
  -6   0  14      812.84      856.57     66.93 o 
  -5   0  14       41.83       57.24     23.16 o 
  -4   0  14       10.09        9.00     22.03 o 
  -3   0  14      827.94      888.05     62.23 o 
  -2   0  14      259.86      214.54     36.80 o 
  -1   0  14      193.85      227.22     36.01 o 
  -8   1  14       44.57       52.35     18.10 o 
  -7   1  14      395.62      384.89     47.52 o 
  -6   1  14       81.73      114.86     21.60 o 
  -5   1  14      167.23      108.25     31.45 o 
  -4   1  14        7.01       11.00     16.22 o 
  -3   1  14        1.07       15.24     15.79 o 
  -2   1  14      185.23      238.83     54.75 o 
  -1   1  14      156.63      125.89     21.28 o 
  -8   2  14        5.09        9.63     14.12 o 
  -7   2  14      308.95      301.38     32.55 o 
  -6   2  14       22.91       43.26     30.46 o 
  -5   2  14      204.16      193.28     26.78 o 
  -4   2  14       10.11       14.69     17.16 o 
  -3   2  14      136.39      158.90     27.46 o 
  -2   2  14        2.61       25.67     16.87 o 
  -1   2  14      180.79      178.75     31.65 o 
   0   2  14      154.19      149.20     35.33 o 
  -7   3  14       53.09       52.23     21.24 o 
  -6   3  14      334.08      362.88     35.01 o 
  -5   3  14       37.00       30.12     19.42 o 
  -4   3  14      141.25      182.67     27.30 o 
  -3   3  14       71.50       87.44     24.86 o 
  -2   3  14      654.48      661.17    117.86 o 
  -1   3  14      403.90      400.77     44.00 o 
  -7   4  14      282.28      296.13     36.24 o 
  -6   4  14      269.06      279.76     39.41 o 
  -5   4  14       55.63       46.36     16.02 o 
  -4   4  14      246.93      263.49     36.74 o 
  -3   4  14       94.94      103.06     27.07 o 
  -2   4  14        0.19       -8.91     13.87 o 
  -7   5  14       93.33      129.86     26.42 o 
  -6   5  14      115.11       96.54     33.75 o 
  -5   5  14      286.82      258.99     29.13 o 
  -4   5  14        0.74       21.67     18.83 o 
  -3   5  14        6.56       14.75     15.16 o 
  -2   5  14      230.00      231.37     26.82 o 
  -1   5  14      142.57      130.74     35.84 o 
  -6   6  14        5.12        9.52     17.44 o 
  -5   6  14       57.44       45.41     18.91 o 
  -4   6  14      455.20      467.02     45.18 o 
  -3   6  14       30.16       25.45     14.95 o 
  -2   6  14       83.86       67.89     35.62 o 
  -5   7  14        0.66       24.83     17.63 o 
  -4   7  14        3.63       16.53     23.89 o 
  -3   7  14        3.02       19.67     15.99 o 
                                                 
